# Supplementary material for: Predictive Role of NEK6 in Prognosis and Immune Infiltration in Head and Neck Squamous Cell Carcinoma
Source: Front Endocrinol (Lausanne). 2022 Jul 11;13:943686. doi: 10.3389/fendo.2022.943686 (PMC9309547; doi:10.3389/fendo.2022.943686)
Supplement: Supplementary file 1 [file DataSheet_1.csv]

	sample	tissue	type	tumor_type	tpm
1	TCGA.D3.A1QA.07	SKCM	SKCM_tumor_TCGA	tumor	5.5506
2	TCGA.DE.A4MD.06	THCA	THCA_tumor_TCGA	tumor	1.0151
3	TCGA.J8.A3O2.06	THCA	THCA_tumor_TCGA	tumor	1.7575
4	TCGA.J8.A3YH.06	THCA	THCA_tumor_TCGA	tumor	2.7161
5	TCGA.EM.A2P1.06	THCA	THCA_tumor_TCGA	tumor	3.6849
6	TCGA.J8.A4HW.06	THCA	THCA_tumor_TCGA	tumor	4.4006
7	TCGA.EM.A2CS.06	THCA	THCA_tumor_TCGA	tumor	1.2333
8	TCGA.EM.A3SU.06	THCA	THCA_tumor_TCGA	tumor	3.9561
9	TCGA.EM.A3FQ.06	THCA	THCA_tumor_TCGA	tumor	0.7916
10	TCGA.SI.A71O.06	SARC	SARC_tumor_TCGA	tumor	4.8279
11	TCGA.DA.A95Z.06	SKCM	SKCM_tumor_TCGA	tumor	5.4493
12	TCGA.EE.A29D.06	SKCM	SKCM_tumor_TCGA	tumor	5.0427
13	TCGA.EE.A29V.06	SKCM	SKCM_tumor_TCGA	tumor	5.2075
14	TCGA.W3.AA1O.06	SKCM	SKCM_tumor_TCGA	tumor	4.3053
15	TCGA.EE.A2GJ.06	SKCM	SKCM_tumor_TCGA	tumor	5.0811
16	TCGA.3N.A9WC.06	SKCM	SKCM_tumor_TCGA	tumor	6.1069
17	TCGA.3N.A9WD.06	SKCM	SKCM_tumor_TCGA	tumor	3.795
18	TCGA.D9.A1JW.06	SKCM	SKCM_tumor_TCGA	tumor	6.0231
19	TCGA.EE.A2GC.06	SKCM	SKCM_tumor_TCGA	tumor	5.2548
20	TCGA.ER.A19F.06	SKCM	SKCM_tumor_TCGA	tumor	4.7181
21	TCGA.DA.A1IC.06	SKCM	SKCM_tumor_TCGA	tumor	4.026
22	TCGA.EE.A2GP.06	SKCM	SKCM_tumor_TCGA	tumor	6.3214
23	TCGA.FS.A4F9.06	SKCM	SKCM_tumor_TCGA	tumor	5.2075
24	TCGA.EE.A20I.06	SKCM	SKCM_tumor_TCGA	tumor	3.864
25	TCGA.EE.A29S.06	SKCM	SKCM_tumor_TCGA	tumor	4.4457
26	TCGA.ER.A19A.06	SKCM	SKCM_tumor_TCGA	tumor	5.3438
27	TCGA.WE.A8K6.06	SKCM	SKCM_tumor_TCGA	tumor	5.2817
28	TCGA.EE.A29L.06	SKCM	SKCM_tumor_TCGA	tumor	4.81
29	TCGA.EE.A29N.06	SKCM	SKCM_tumor_TCGA	tumor	4.0019
30	TCGA.EE.A2GR.06	SKCM	SKCM_tumor_TCGA	tumor	5.0282
31	TCGA.FR.A8YC.06	SKCM	SKCM_tumor_TCGA	tumor	4.811
32	TCGA.GF.A6C9.06	SKCM	SKCM_tumor_TCGA	tumor	3.9327
33	TCGA.D3.A8GP.06	SKCM	SKCM_tumor_TCGA	tumor	4.9547
34	TCGA.EE.A2GT.06	SKCM	SKCM_tumor_TCGA	tumor	5.5525
35	TCGA.ER.A19C.06	SKCM	SKCM_tumor_TCGA	tumor	4.9732
36	TCGA.RP.A693.06	SKCM	SKCM_tumor_TCGA	tumor	5.1107
37	TCGA.D3.A2J9.06	SKCM	SKCM_tumor_TCGA	tumor	5.2048
38	TCGA.EE.A3JE.06	SKCM	SKCM_tumor_TCGA	tumor	4.2958
39	TCGA.YD.A9TA.06	SKCM	SKCM_tumor_TCGA	tumor	5.4443
40	TCGA.D3.A2JF.06	SKCM	SKCM_tumor_TCGA	tumor	1.692
41	TCGA.D3.A5GL.06	SKCM	SKCM_tumor_TCGA	tumor	3.3966
42	TCGA.FS.A1ZM.06	SKCM	SKCM_tumor_TCGA	tumor	5.3893
43	TCGA.WE.A8K1.06	SKCM	SKCM_tumor_TCGA	tumor	4.4162
44	TCGA.D3.A8GM.06	SKCM	SKCM_tumor_TCGA	tumor	4.6404
45	TCGA.EE.A2MC.06	SKCM	SKCM_tumor_TCGA	tumor	4.8871
46	TCGA.GN.A4U4.06	SKCM	SKCM_tumor_TCGA	tumor	5.3886
47	TCGA.QB.AA9O.06	SKCM	SKCM_tumor_TCGA	tumor	4.4423
48	TCGA.D3.A1Q9.06	SKCM	SKCM_tumor_TCGA	tumor	5.5823
49	TCGA.EE.A184.06	SKCM	SKCM_tumor_TCGA	tumor	5.0032
50	TCGA.EE.A2MS.06	SKCM	SKCM_tumor_TCGA	tumor	5.6191
51	TCGA.EE.A3J4.06	SKCM	SKCM_tumor_TCGA	tumor	5.7753
52	TCGA.3N.A9WB.06	SKCM	SKCM_tumor_TCGA	tumor	4.5311
53	TCGA.EB.A5UL.06	SKCM	SKCM_tumor_TCGA	tumor	4.2327
54	TCGA.EE.A2A2.06	SKCM	SKCM_tumor_TCGA	tumor	2.0742
55	TCGA.EE.A2MU.06	SKCM	SKCM_tumor_TCGA	tumor	5.0579
56	TCGA.EE.A3J5.06	SKCM	SKCM_tumor_TCGA	tumor	5.2219
57	TCGA.FS.A1ZY.06	SKCM	SKCM_tumor_TCGA	tumor	6.0005
58	TCGA.GN.A4U9.06	SKCM	SKCM_tumor_TCGA	tumor	4.3371
59	TCGA.RP.A694.06	SKCM	SKCM_tumor_TCGA	tumor	6.0738
60	TCGA.W3.AA1R.06	SKCM	SKCM_tumor_TCGA	tumor	3.992
61	TCGA.D3.A3ML.06	SKCM	SKCM_tumor_TCGA	tumor	6.7278
62	TCGA.D9.A6EA.06	SKCM	SKCM_tumor_TCGA	tumor	6.7041
63	TCGA.EE.A3JD.06	SKCM	SKCM_tumor_TCGA	tumor	4.366
64	TCGA.GN.A8LK.06	SKCM	SKCM_tumor_TCGA	tumor	4.0977
65	TCGA.WE.A8JZ.06	SKCM	SKCM_tumor_TCGA	tumor	5.5623
66	TCGA.WE.A8ZM.06	SKCM	SKCM_tumor_TCGA	tumor	5.7342
67	TCGA.EE.A17Y.06	SKCM	SKCM_tumor_TCGA	tumor	4.4437
68	TCGA.EE.A180.06	SKCM	SKCM_tumor_TCGA	tumor	4.8768
69	TCGA.D3.A2JA.06	SKCM	SKCM_tumor_TCGA	tumor	5.4954
70	TCGA.D3.A2JH.06	SKCM	SKCM_tumor_TCGA	tumor	5.9996
71	TCGA.D3.A8GI.06	SKCM	SKCM_tumor_TCGA	tumor	4.4926
72	TCGA.DA.A95Y.06	SKCM	SKCM_tumor_TCGA	tumor	4.4108
73	TCGA.EE.A29A.06	SKCM	SKCM_tumor_TCGA	tumor	5.0396
74	TCGA.FS.A1ZK.06	SKCM	SKCM_tumor_TCGA	tumor	5.1202
75	TCGA.FW.A3R5.06	SKCM	SKCM_tumor_TCGA	tumor	5.005
76	TCGA.D3.A2J7.06	SKCM	SKCM_tumor_TCGA	tumor	4.3499
77	TCGA.EE.A29B.06	SKCM	SKCM_tumor_TCGA	tumor	5.2947
78	TCGA.EE.A2GN.06	SKCM	SKCM_tumor_TCGA	tumor	6.398
79	TCGA.D3.A8GQ.06	SKCM	SKCM_tumor_TCGA	tumor	3.864
80	TCGA.D9.A3Z1.06	SKCM	SKCM_tumor_TCGA	tumor	3.3464
81	TCGA.EE.A2M7.06	SKCM	SKCM_tumor_TCGA	tumor	4.1604
82	TCGA.EE.A2MH.06	SKCM	SKCM_tumor_TCGA	tumor	4.3534
83	TCGA.W3.A828.06	SKCM	SKCM_tumor_TCGA	tumor	4.9746
84	TCGA.D3.A2J6.06	SKCM	SKCM_tumor_TCGA	tumor	5.1914
85	TCGA.FS.A1ZW.06	SKCM	SKCM_tumor_TCGA	tumor	4.0541
86	TCGA.WE.A8K5.06	SKCM	SKCM_tumor_TCGA	tumor	5.7178
87	TCGA.D3.A1Q3.06	SKCM	SKCM_tumor_TCGA	tumor	5.5482
88	TCGA.FS.A4F4.06	SKCM	SKCM_tumor_TCGA	tumor	4.4423
89	TCGA.W3.AA1W.06	SKCM	SKCM_tumor_TCGA	tumor	4.1441
90	TCGA.D3.A3BZ.06	SKCM	SKCM_tumor_TCGA	tumor	4.735
91	TCGA.D9.A1X3.06	SKCM	SKCM_tumor_TCGA	tumor	4.7882
92	TCGA.DA.A1I0.06	SKCM	SKCM_tumor_TCGA	tumor	5.0453
93	TCGA.FS.A1ZD.06	SKCM	SKCM_tumor_TCGA	tumor	5.9404
94	TCGA.W3.AA1V.06	SKCM	SKCM_tumor_TCGA	tumor	5.4715
95	TCGA.DA.A1I7.06	SKCM	SKCM_tumor_TCGA	tumor	5.9177
96	TCGA.DA.A95X.06	SKCM	SKCM_tumor_TCGA	tumor	5.332
97	TCGA.ER.A193.06	SKCM	SKCM_tumor_TCGA	tumor	5.1518
98	TCGA.FS.A1Z4.06	SKCM	SKCM_tumor_TCGA	tumor	5.7653
99	TCGA.WE.A8ZY.06	SKCM	SKCM_tumor_TCGA	tumor	3.3521
100	TCGA.YG.AA3O.06	SKCM	SKCM_tumor_TCGA	tumor	4.8763
101	TCGA.D3.A5GO.06	SKCM	SKCM_tumor_TCGA	tumor	3.2189
102	TCGA.EE.A2M6.06	SKCM	SKCM_tumor_TCGA	tumor	5.3173
103	TCGA.EE.A2MR.06	SKCM	SKCM_tumor_TCGA	tumor	5.6871
104	TCGA.D3.A1Q5.06	SKCM	SKCM_tumor_TCGA	tumor	3.6939
105	TCGA.D3.A51R.06	SKCM	SKCM_tumor_TCGA	tumor	2.4279
106	TCGA.EE.A2MJ.06	SKCM	SKCM_tumor_TCGA	tumor	5.1799
107	TCGA.GN.A264.06	SKCM	SKCM_tumor_TCGA	tumor	5.5429
108	TCGA.EE.A20C.06	SKCM	SKCM_tumor_TCGA	tumor	4.6445
109	TCGA.EE.A3J8.06	SKCM	SKCM_tumor_TCGA	tumor	6.1743
110	TCGA.D3.A2JD.06	SKCM	SKCM_tumor_TCGA	tumor	4.8968
111	TCGA.D3.A5GS.06	SKCM	SKCM_tumor_TCGA	tumor	5.3093
112	TCGA.EE.A2MN.06	SKCM	SKCM_tumor_TCGA	tumor	5.9084
113	TCGA.ER.A1A1.06	SKCM	SKCM_tumor_TCGA	tumor	5.235
114	TCGA.Z2.AA3S.06	SKCM	SKCM_tumor_TCGA	tumor	4.0884
115	TCGA.EE.A17Z.06	SKCM	SKCM_tumor_TCGA	tumor	6.2553
116	TCGA.FS.A1ZB.06	SKCM	SKCM_tumor_TCGA	tumor	4.4074
117	TCGA.W3.AA1Q.06	SKCM	SKCM_tumor_TCGA	tumor	4.7835
118	TCGA.WE.A8ZN.06	SKCM	SKCM_tumor_TCGA	tumor	4.1852
119	TCGA.D9.A6EC.06	SKCM	SKCM_tumor_TCGA	tumor	4.9901
120	TCGA.D9.A6EG.06	SKCM	SKCM_tumor_TCGA	tumor	4.6352
121	TCGA.EE.A20H.06	SKCM	SKCM_tumor_TCGA	tumor	5.1563
122	TCGA.ER.A19O.06	SKCM	SKCM_tumor_TCGA	tumor	4.8778
123	TCGA.D3.A1Q6.06	SKCM	SKCM_tumor_TCGA	tumor	4.7746
124	TCGA.D3.A1QA.06	SKCM	SKCM_tumor_TCGA	tumor	4.6888
125	TCGA.DA.A1I1.06	SKCM	SKCM_tumor_TCGA	tumor	6.0614
126	TCGA.DA.A3F2.06	SKCM	SKCM_tumor_TCGA	tumor	4.2833
127	TCGA.EB.A5KH.06	SKCM	SKCM_tumor_TCGA	tumor	6.453
128	TCGA.EB.A6L9.06	SKCM	SKCM_tumor_TCGA	tumor	4.6668
129	TCGA.ER.A3EV.06	SKCM	SKCM_tumor_TCGA	tumor	3.6301
130	TCGA.FS.A1ZT.06	SKCM	SKCM_tumor_TCGA	tumor	5.8992
131	TCGA.D9.A4Z6.06	SKCM	SKCM_tumor_TCGA	tumor	4.8125
132	TCGA.EE.A17X.06	SKCM	SKCM_tumor_TCGA	tumor	3.6042
133	TCGA.EE.A29E.06	SKCM	SKCM_tumor_TCGA	tumor	5.6829
134	TCGA.EE.A3JH.06	SKCM	SKCM_tumor_TCGA	tumor	4.5485
135	TCGA.ER.A19J.06	SKCM	SKCM_tumor_TCGA	tumor	6.9016
136	TCGA.FS.A1ZS.06	SKCM	SKCM_tumor_TCGA	tumor	4.8675
137	TCGA.D3.A3MU.06	SKCM	SKCM_tumor_TCGA	tumor	5.898
138	TCGA.EE.A20F.06	SKCM	SKCM_tumor_TCGA	tumor	4.4615
139	TCGA.EE.A29G.06	SKCM	SKCM_tumor_TCGA	tumor	4.2995
140	TCGA.ER.A2NF.06	SKCM	SKCM_tumor_TCGA	tumor	5.6585
141	TCGA.GN.A265.06	SKCM	SKCM_tumor_TCGA	tumor	4.1053
142	TCGA.D3.A8GS.06	SKCM	SKCM_tumor_TCGA	tumor	3.0654
143	TCGA.DA.A3F3.06	SKCM	SKCM_tumor_TCGA	tumor	5.8664
144	TCGA.DA.A95W.06	SKCM	SKCM_tumor_TCGA	tumor	5.3013
145	TCGA.EB.A44R.06	SKCM	SKCM_tumor_TCGA	tumor	4.3709
146	TCGA.EE.A2MD.06	SKCM	SKCM_tumor_TCGA	tumor	6.0248
147	TCGA.FS.A1YW.06	SKCM	SKCM_tumor_TCGA	tumor	4.1036
148	TCGA.FS.A1ZP.06	SKCM	SKCM_tumor_TCGA	tumor	5.6668
149	TCGA.FS.A4F8.06	SKCM	SKCM_tumor_TCGA	tumor	4.9846
150	TCGA.D3.A51F.06	SKCM	SKCM_tumor_TCGA	tumor	4.4751
151	TCGA.D3.A51K.06	SKCM	SKCM_tumor_TCGA	tumor	4.4634
152	TCGA.DA.A1I4.06	SKCM	SKCM_tumor_TCGA	tumor	4.7307
153	TCGA.EE.A2GB.06	SKCM	SKCM_tumor_TCGA	tumor	3.8944
154	TCGA.EE.A2ME.06	SKCM	SKCM_tumor_TCGA	tumor	4.9184
155	TCGA.ER.A19T.06	SKCM	SKCM_tumor_TCGA	tumor	5.254
156	TCGA.FS.A1ZC.06	SKCM	SKCM_tumor_TCGA	tumor	4.287
157	TCGA.GN.A4U8.06	SKCM	SKCM_tumor_TCGA	tumor	5.0951
158	TCGA.EE.A3AD.06	SKCM	SKCM_tumor_TCGA	tumor	5.443
159	TCGA.ER.A2NC.06	SKCM	SKCM_tumor_TCGA	tumor	6.2069
160	TCGA.FR.A7U8.06	SKCM	SKCM_tumor_TCGA	tumor	5.7279
161	TCGA.EB.A5UN.06	SKCM	SKCM_tumor_TCGA	tumor	4.2142
162	TCGA.EE.A2M5.06	SKCM	SKCM_tumor_TCGA	tumor	5.1314
163	TCGA.ER.A2NH.06	SKCM	SKCM_tumor_TCGA	tumor	4.3162
164	TCGA.ER.A42L.06	SKCM	SKCM_tumor_TCGA	tumor	3.8729
165	TCGA.OD.A75X.06	SKCM	SKCM_tumor_TCGA	tumor	5.4601
166	TCGA.QB.A6FS.06	SKCM	SKCM_tumor_TCGA	tumor	4.8842
167	TCGA.WE.A8ZR.06	SKCM	SKCM_tumor_TCGA	tumor	5.7364
168	TCGA.D3.A2J8.06	SKCM	SKCM_tumor_TCGA	tumor	4.3506
169	TCGA.D3.A8GB.06	SKCM	SKCM_tumor_TCGA	tumor	3.3759
170	TCGA.D3.A8GC.06	SKCM	SKCM_tumor_TCGA	tumor	6.1394
171	TCGA.EE.A183.06	SKCM	SKCM_tumor_TCGA	tumor	4.2728
172	TCGA.EE.A3JI.06	SKCM	SKCM_tumor_TCGA	tumor	5.213
173	TCGA.WE.A8ZQ.06	SKCM	SKCM_tumor_TCGA	tumor	5.6197
174	TCGA.D3.A3MO.06	SKCM	SKCM_tumor_TCGA	tumor	5.1165
175	TCGA.EE.A3AA.06	SKCM	SKCM_tumor_TCGA	tumor	5.2404
176	TCGA.EE.A3AC.06	SKCM	SKCM_tumor_TCGA	tumor	5.9141
177	TCGA.ER.A19N.06	SKCM	SKCM_tumor_TCGA	tumor	5.9755
178	TCGA.WE.AAA0.06	SKCM	SKCM_tumor_TCGA	tumor	5.4877
179	TCGA.EE.A2A1.06	SKCM	SKCM_tumor_TCGA	tumor	5.2788
180	TCGA.ER.A195.06	SKCM	SKCM_tumor_TCGA	tumor	4.6029
181	TCGA.D3.A8GK.06	SKCM	SKCM_tumor_TCGA	tumor	4.6294
182	TCGA.DA.A1I2.06	SKCM	SKCM_tumor_TCGA	tumor	5.4253
183	TCGA.DA.A3F5.06	SKCM	SKCM_tumor_TCGA	tumor	3.8177
184	TCGA.EE.A2MT.06	SKCM	SKCM_tumor_TCGA	tumor	5.5976
185	TCGA.ER.A198.06	SKCM	SKCM_tumor_TCGA	tumor	5.6358
186	TCGA.GN.A266.06	SKCM	SKCM_tumor_TCGA	tumor	5.5949
187	TCGA.WE.A8ZX.06	SKCM	SKCM_tumor_TCGA	tumor	4.0567
188	TCGA.EE.A2GE.06	SKCM	SKCM_tumor_TCGA	tumor	4.4216
189	TCGA.EE.A3JA.06	SKCM	SKCM_tumor_TCGA	tumor	5.6893
190	TCGA.FR.A3YN.06	SKCM	SKCM_tumor_TCGA	tumor	5.4989
191	TCGA.D3.A8GL.06	SKCM	SKCM_tumor_TCGA	tumor	4.8192
192	TCGA.EE.A2A5.06	SKCM	SKCM_tumor_TCGA	tumor	5.3234
193	TCGA.EE.A2A6.06	SKCM	SKCM_tumor_TCGA	tumor	5.4084
194	TCGA.EE.A2MI.06	SKCM	SKCM_tumor_TCGA	tumor	6.0266
195	TCGA.EE.A3J7.06	SKCM	SKCM_tumor_TCGA	tumor	5.8428
196	TCGA.D3.A3MR.06	SKCM	SKCM_tumor_TCGA	tumor	4.0884
197	TCGA.DA.A1HY.06	SKCM	SKCM_tumor_TCGA	tumor	5.8585
198	TCGA.EE.A29W.06	SKCM	SKCM_tumor_TCGA	tumor	3.8925
199	TCGA.EE.A3J3.06	SKCM	SKCM_tumor_TCGA	tumor	6.4514
200	TCGA.ER.A19B.06	SKCM	SKCM_tumor_TCGA	tumor	5.3118
201	TCGA.FR.A8YE.06	SKCM	SKCM_tumor_TCGA	tumor	5.5595
202	TCGA.D9.A148.06	SKCM	SKCM_tumor_TCGA	tumor	4.3191
203	TCGA.ER.A19H.06	SKCM	SKCM_tumor_TCGA	tumor	5.8953
204	TCGA.FS.A1ZE.06	SKCM	SKCM_tumor_TCGA	tumor	5.6482
205	TCGA.D3.A3CB.06	SKCM	SKCM_tumor_TCGA	tumor	5.8846
206	TCGA.DA.A3F8.06	SKCM	SKCM_tumor_TCGA	tumor	5.1595
207	TCGA.EE.A2GI.06	SKCM	SKCM_tumor_TCGA	tumor	4.5503
208	TCGA.ER.A2NE.06	SKCM	SKCM_tumor_TCGA	tumor	5.6017
209	TCGA.FS.A4FD.06	SKCM	SKCM_tumor_TCGA	tumor	4.8079
210	TCGA.GN.A267.06	SKCM	SKCM_tumor_TCGA	tumor	4.1852
211	TCGA.D3.A2JP.06	SKCM	SKCM_tumor_TCGA	tumor	4.0567
212	TCGA.WE.AA9Y.06	SKCM	SKCM_tumor_TCGA	tumor	4.8455
213	TCGA.D3.A5GU.06	SKCM	SKCM_tumor_TCGA	tumor	4.3931
214	TCGA.ER.A19M.06	SKCM	SKCM_tumor_TCGA	tumor	5.2107
215	TCGA.FS.A1ZR.06	SKCM	SKCM_tumor_TCGA	tumor	5.0471
216	TCGA.EE.A2ML.06	SKCM	SKCM_tumor_TCGA	tumor	4.5485
217	TCGA.ER.A19L.06	SKCM	SKCM_tumor_TCGA	tumor	6.1755
218	TCGA.EE.A2GH.06	SKCM	SKCM_tumor_TCGA	tumor	3.6635
219	TCGA.D3.A1Q8.06	SKCM	SKCM_tumor_TCGA	tumor	4.1652
220	TCGA.FS.A1ZQ.06	SKCM	SKCM_tumor_TCGA	tumor	5.1583
221	TCGA.EE.A3AB.06	SKCM	SKCM_tumor_TCGA	tumor	4.352
222	TCGA.EE.A3AH.06	SKCM	SKCM_tumor_TCGA	tumor	6.2283
223	TCGA.ER.A3PL.06	SKCM	SKCM_tumor_TCGA	tumor	3.1327
224	TCGA.GN.A4U3.06	SKCM	SKCM_tumor_TCGA	tumor	4.4667
225	TCGA.D3.A8GE.06	SKCM	SKCM_tumor_TCGA	tumor	5.0045
226	TCGA.W3.AA21.06	SKCM	SKCM_tumor_TCGA	tumor	5.3664
227	TCGA.D3.A8GV.06	SKCM	SKCM_tumor_TCGA	tumor	5.6548
228	TCGA.EE.A3AG.06	SKCM	SKCM_tumor_TCGA	tumor	4.5571
229	TCGA.ER.A3ES.06	SKCM	SKCM_tumor_TCGA	tumor	4.5117
230	TCGA.D3.A2JK.06	SKCM	SKCM_tumor_TCGA	tumor	4.2017
231	TCGA.EE.A2MG.06	SKCM	SKCM_tumor_TCGA	tumor	5.7404
232	TCGA.EE.A29C.06	SKCM	SKCM_tumor_TCGA	tumor	5.6761
233	TCGA.D3.A51J.06	SKCM	SKCM_tumor_TCGA	tumor	4.5916
234	TCGA.FS.A1Z7.06	SKCM	SKCM_tumor_TCGA	tumor	5.7219
235	TCGA.D3.A8GJ.06	SKCM	SKCM_tumor_TCGA	tumor	4.8709
236	TCGA.D3.A3C1.06	SKCM	SKCM_tumor_TCGA	tumor	5.3009
237	TCGA.D3.A51G.06	SKCM	SKCM_tumor_TCGA	tumor	5.4867
238	TCGA.RP.A695.06	SKCM	SKCM_tumor_TCGA	tumor	4.1907
239	TCGA.ER.A199.06	SKCM	SKCM_tumor_TCGA	tumor	4.3688
240	TCGA.EE.A182.06	SKCM	SKCM_tumor_TCGA	tumor	3.8177
241	TCGA.WE.AAA3.06	SKCM	SKCM_tumor_TCGA	tumor	4.6877
242	TCGA.DA.A95V.06	SKCM	SKCM_tumor_TCGA	tumor	5.1293
243	TCGA.ER.A197.06	SKCM	SKCM_tumor_TCGA	tumor	5.14
244	TCGA.GN.A268.06	SKCM	SKCM_tumor_TCGA	tumor	4.3765
245	TCGA.EE.A181.06	SKCM	SKCM_tumor_TCGA	tumor	5.4654
246	TCGA.ER.A19S.06	SKCM	SKCM_tumor_TCGA	tumor	5.926
247	TCGA.D9.A1JX.06	SKCM	SKCM_tumor_TCGA	tumor	6.2165
248	TCGA.D3.A1Q1.06	SKCM	SKCM_tumor_TCGA	tumor	5.1736
249	TCGA.FS.A1ZF.06	SKCM	SKCM_tumor_TCGA	tumor	4.0969
250	TCGA.EE.A2A0.06	SKCM	SKCM_tumor_TCGA	tumor	4.7426
251	TCGA.FS.A4F5.06	SKCM	SKCM_tumor_TCGA	tumor	5.1177
252	TCGA.D3.A1QB.06	SKCM	SKCM_tumor_TCGA	tumor	4.7709
253	TCGA.D3.A2JE.06	SKCM	SKCM_tumor_TCGA	tumor	5.2653
254	TCGA.D9.A6E9.06	SKCM	SKCM_tumor_TCGA	tumor	4.3198
255	TCGA.DA.A1HV.06	SKCM	SKCM_tumor_TCGA	tumor	4.6224
256	TCGA.FS.A1ZJ.06	SKCM	SKCM_tumor_TCGA	tumor	5.4741
257	TCGA.FS.A4FC.06	SKCM	SKCM_tumor_TCGA	tumor	2.4675
258	TCGA.D3.A3CE.06	SKCM	SKCM_tumor_TCGA	tumor	4.9792
259	TCGA.EB.A5VV.06	SKCM	SKCM_tumor_TCGA	tumor	3.836
260	TCGA.GF.A4EO.06	SKCM	SKCM_tumor_TCGA	tumor	3.6532
261	TCGA.EE.A29P.06	SKCM	SKCM_tumor_TCGA	tumor	4.6668
262	TCGA.WE.A8ZO.06	SKCM	SKCM_tumor_TCGA	tumor	6.0717
263	TCGA.FS.A1Z3.06	SKCM	SKCM_tumor_TCGA	tumor	4.4344
264	TCGA.FW.A3TU.06	SKCM	SKCM_tumor_TCGA	tumor	4.0313
265	TCGA.GN.A26D.06	SKCM	SKCM_tumor_TCGA	tumor	4.7809
266	TCGA.FS.A1ZH.06	SKCM	SKCM_tumor_TCGA	tumor	5.447
267	TCGA.D3.A2JB.06	SKCM	SKCM_tumor_TCGA	tumor	4.6826
268	TCGA.EE.A29Q.06	SKCM	SKCM_tumor_TCGA	tumor	5.605
269	TCGA.EE.A2GM.06	SKCM	SKCM_tumor_TCGA	tumor	4.4142
270	TCGA.EE.A2MQ.06	SKCM	SKCM_tumor_TCGA	tumor	4.5922
271	TCGA.FS.A1ZU.06	SKCM	SKCM_tumor_TCGA	tumor	4.641
272	TCGA.D3.A3CC.06	SKCM	SKCM_tumor_TCGA	tumor	4.6317
273	TCGA.DA.A1IB.06	SKCM	SKCM_tumor_TCGA	tumor	4.481
274	TCGA.GN.A8LL.06	SKCM	SKCM_tumor_TCGA	tumor	3.9617
275	TCGA.FS.A4F0.06	SKCM	SKCM_tumor_TCGA	tumor	3.9478
276	TCGA.EE.A20B.06	SKCM	SKCM_tumor_TCGA	tumor	5.2495
277	TCGA.EE.A2GO.06	SKCM	SKCM_tumor_TCGA	tumor	5.7404
278	TCGA.RP.A690.06	SKCM	SKCM_tumor_TCGA	tumor	4.7682
279	TCGA.D9.A149.06	SKCM	SKCM_tumor_TCGA	tumor	5.0339
280	TCGA.EE.A2GU.06	SKCM	SKCM_tumor_TCGA	tumor	6.5659
281	TCGA.FR.A7UA.06	SKCM	SKCM_tumor_TCGA	tumor	4.3992
282	TCGA.ER.A3ET.06	SKCM	SKCM_tumor_TCGA	tumor	7.3026
283	TCGA.D3.A8GD.06	SKCM	SKCM_tumor_TCGA	tumor	5.1445
284	TCGA.DA.A1I8.06	SKCM	SKCM_tumor_TCGA	tumor	3.2205
285	TCGA.EE.A2MM.06	SKCM	SKCM_tumor_TCGA	tumor	4.6253
286	TCGA.FR.A7U9.06	SKCM	SKCM_tumor_TCGA	tumor	4.8739
287	TCGA.GN.A26A.06	SKCM	SKCM_tumor_TCGA	tumor	5.1851
288	TCGA.YG.AA3P.06	SKCM	SKCM_tumor_TCGA	tumor	5.6265
289	TCGA.GF.A6C8.06	SKCM	SKCM_tumor_TCGA	tumor	4.9379
290	TCGA.D3.A3CF.06	SKCM	SKCM_tumor_TCGA	tumor	5.4526
291	TCGA.EB.A5SH.06	SKCM	SKCM_tumor_TCGA	tumor	5.8118
292	TCGA.EE.A3JB.06	SKCM	SKCM_tumor_TCGA	tumor	4.944
293	TCGA.FS.A1ZG.06	SKCM	SKCM_tumor_TCGA	tumor	5.2773
294	TCGA.W3.A825.06	SKCM	SKCM_tumor_TCGA	tumor	4.2601
295	TCGA.D3.A51T.06	SKCM	SKCM_tumor_TCGA	tumor	4.5129
296	TCGA.EE.A29H.06	SKCM	SKCM_tumor_TCGA	tumor	4.7274
297	TCGA.FW.A3I3.06	SKCM	SKCM_tumor_TCGA	tumor	4.5047
298	TCGA.GN.A9SD.06	SKCM	SKCM_tumor_TCGA	tumor	4.0977
299	TCGA.D3.A3C8.06	SKCM	SKCM_tumor_TCGA	tumor	4.7986
300	TCGA.EE.A29X.06	SKCM	SKCM_tumor_TCGA	tumor	5.6168
301	TCGA.EE.A2GD.06	SKCM	SKCM_tumor_TCGA	tumor	5.8475
302	TCGA.GF.A3OT.06	SKCM	SKCM_tumor_TCGA	tumor	5.1938
303	TCGA.D3.A3C7.06	SKCM	SKCM_tumor_TCGA	tumor	3.837
304	TCGA.EB.A5SG.06	SKCM	SKCM_tumor_TCGA	tumor	4.0696
305	TCGA.ER.A2ND.06	SKCM	SKCM_tumor_TCGA	tumor	4.174
306	TCGA.FW.A3TV.06	SKCM	SKCM_tumor_TCGA	tumor	5.7151
307	TCGA.Z2.AA3V.06	SKCM	SKCM_tumor_TCGA	tumor	3.8925
308	TCGA.D3.A51N.06	SKCM	SKCM_tumor_TCGA	tumor	3.865
309	TCGA.FR.A8YD.06	SKCM	SKCM_tumor_TCGA	tumor	5.847
310	TCGA.GN.A4U7.06	SKCM	SKCM_tumor_TCGA	tumor	2.8199
311	TCGA.WE.AAA4.06	SKCM	SKCM_tumor_TCGA	tumor	3.6838
312	TCGA.EE.A185.06	SKCM	SKCM_tumor_TCGA	tumor	5.3896
313	TCGA.FS.A1YY.06	SKCM	SKCM_tumor_TCGA	tumor	4.2847
314	TCGA.D3.A3C6.06	SKCM	SKCM_tumor_TCGA	tumor	5.4657
315	TCGA.D3.A8GR.06	SKCM	SKCM_tumor_TCGA	tumor	2.651
316	TCGA.EE.A2M8.06	SKCM	SKCM_tumor_TCGA	tumor	4.6866
317	TCGA.FS.A1ZZ.06	SKCM	SKCM_tumor_TCGA	tumor	4.858
318	TCGA.XV.AB01.06	SKCM	SKCM_tumor_TCGA	tumor	5.0479
319	TCGA.D3.A1Q4.06	SKCM	SKCM_tumor_TCGA	tumor	5.5302
320	TCGA.D3.A2JC.06	SKCM	SKCM_tumor_TCGA	tumor	4.8929
321	TCGA.EE.A3AE.06	SKCM	SKCM_tumor_TCGA	tumor	5.9493
322	TCGA.EB.A44Q.06	SKCM	SKCM_tumor_TCGA	tumor	4.9584
323	TCGA.EE.A29T.06	SKCM	SKCM_tumor_TCGA	tumor	5.1997
324	TCGA.D3.A2JO.06	SKCM	SKCM_tumor_TCGA	tumor	4.8798
325	TCGA.HR.A2OG.06	SKCM	SKCM_tumor_TCGA	tumor	4.197
326	TCGA.EE.A29R.06	SKCM	SKCM_tumor_TCGA	tumor	5.8243
327	TCGA.EE.A3AF.06	SKCM	SKCM_tumor_TCGA	tumor	4.7672
328	TCGA.ER.A19G.06	SKCM	SKCM_tumor_TCGA	tumor	5.4186
329	TCGA.ER.A19W.06	SKCM	SKCM_tumor_TCGA	tumor	3.9403
330	TCGA.FW.A5DY.06	SKCM	SKCM_tumor_TCGA	tumor	4.7549
331	TCGA.ER.A19P.06	SKCM	SKCM_tumor_TCGA	tumor	4.811
332	TCGA.GN.A262.06	SKCM	SKCM_tumor_TCGA	tumor	3.7072
333	TCGA.D3.A2JN.06	SKCM	SKCM_tumor_TCGA	tumor	4.3883
334	TCGA.EE.A2GK.06	SKCM	SKCM_tumor_TCGA	tumor	5.0144
335	TCGA.ER.A19D.06	SKCM	SKCM_tumor_TCGA	tumor	4.9695
336	TCGA.FS.A4F2.06	SKCM	SKCM_tumor_TCGA	tumor	3.8581
337	TCGA.FS.A4FB.06	SKCM	SKCM_tumor_TCGA	tumor	4.3104
338	TCGA.HR.A2OH.06	SKCM	SKCM_tumor_TCGA	tumor	4.6843
339	TCGA.FS.A1ZA.06	SKCM	SKCM_tumor_TCGA	tumor	5.8977
340	TCGA.D3.A2JL.06	SKCM	SKCM_tumor_TCGA	tumor	3.3307
341	TCGA.ER.A2NG.06	SKCM	SKCM_tumor_TCGA	tumor	5.3209
342	TCGA.YD.A89C.06	SKCM	SKCM_tumor_TCGA	tumor	4.4881
343	TCGA.D3.A1Q7.06	SKCM	SKCM_tumor_TCGA	tumor	5.085
344	TCGA.Z2.A8RT.06	SKCM	SKCM_tumor_TCGA	tumor	5.2574
345	TCGA.BF.AAP0.06	SKCM	SKCM_tumor_TCGA	tumor	4.3639
346	TCGA.EE.A2GL.06	SKCM	SKCM_tumor_TCGA	tumor	4.7587
347	TCGA.ER.A42K.06	SKCM	SKCM_tumor_TCGA	tumor	5.2902
348	TCGA.D3.A51E.06	SKCM	SKCM_tumor_TCGA	tumor	5.2559
349	TCGA.D9.A3Z3.06	SKCM	SKCM_tumor_TCGA	tumor	5.1056
350	TCGA.EE.A2MF.06	SKCM	SKCM_tumor_TCGA	tumor	5.4111
351	TCGA.FS.A1YX.06	SKCM	SKCM_tumor_TCGA	tumor	6.8262
352	TCGA.D3.A3MV.06	SKCM	SKCM_tumor_TCGA	tumor	4.359
353	TCGA.FR.A729.06	SKCM	SKCM_tumor_TCGA	tumor	4.8699
354	TCGA.DA.A1HW.06	SKCM	SKCM_tumor_TCGA	tumor	5.5432
355	TCGA.ER.A19Q.06	SKCM	SKCM_tumor_TCGA	tumor	4.6594
356	TCGA.ER.A19E.06	SKCM	SKCM_tumor_TCGA	tumor	5.4591
357	TCGA.EE.A2MP.06	SKCM	SKCM_tumor_TCGA	tumor	5.2884
358	TCGA.FR.A69P.06	SKCM	SKCM_tumor_TCGA	tumor	4.585
359	TCGA.EE.A29M.06	SKCM	SKCM_tumor_TCGA	tumor	1.6234
360	TCGA.DA.A1IA.06	SKCM	SKCM_tumor_TCGA	tumor	4.4842
361	TCGA.FS.A1Z0.06	SKCM	SKCM_tumor_TCGA	tumor	5.562
362	TCGA.D3.A2JG.06	SKCM	SKCM_tumor_TCGA	tumor	5.0854
363	TCGA.FR.A44A.06	SKCM	SKCM_tumor_TCGA	tumor	5.3042
364	TCGA.EE.A2GS.06	SKCM	SKCM_tumor_TCGA	tumor	4.8304
365	TCGA.D3.A8GN.06	SKCM	SKCM_tumor_TCGA	tumor	5.1473
366	TCGA.DA.A1I5.06	SKCM	SKCM_tumor_TCGA	tumor	4.5596
367	TCGA.WE.A8ZT.06	SKCM	SKCM_tumor_TCGA	tumor	5.5629
368	TCGA.LH.A9QB.06	SKCM	SKCM_tumor_TCGA	tumor	4.5497
369	TCGA.D3.A5GR.06	SKCM	SKCM_tumor_TCGA	tumor	5.9821
370	TCGA.EE.A2MK.06	SKCM	SKCM_tumor_TCGA	tumor	4.9491
371	TCGA.D3.A5GN.06	SKCM	SKCM_tumor_TCGA	tumor	5.732
372	TCGA.D3.A3C3.06	SKCM	SKCM_tumor_TCGA	tumor	3.5161
373	TCGA.D3.A8GO.06	SKCM	SKCM_tumor_TCGA	tumor	3.8279
374	TCGA.FR.A3YO.06	SKCM	SKCM_tumor_TCGA	tumor	4.01
375	TCGA.RP.A6K9.06	SKCM	SKCM_tumor_TCGA	tumor	5.7279
376	TCGA.YD.A9TB.06	SKCM	SKCM_tumor_TCGA	tumor	4.9393
377	TCGA.V1.A9O5.06	PRAD	PRAD_tumor_TCGA	tumor	5.911
378	TCGA.RW.A686.06	PCPG	PCPG_tumor_TCGA	tumor	-0.7834
379	TCGA.SR.A6MX.06	PCPG	PCPG_tumor_TCGA	tumor	1.0079
380	TCGA.HZ.A9TJ.06	PAAD	PAAD_tumor_TCGA	tumor	4.6422
381	TCGA.UF.A71A.06	HNSC	HNSC_tumor_TCGA	tumor	1.8996
382	TCGA.KU.A6H7.06	HNSC	HNSC_tumor_TCGA	tumor	0.517
383	TCGA.V5.A7RC.06	ESCA	ESCA_tumor_TCGA	tumor	3.7518
384	TCGA.NH.A8F7.06	COAD	COAD_tumor_TCGA	tumor	5.3632
385	TCGA.UC.A7PG.06	CESC	CESC_tumor_TCGA	tumor	2.7117
386	TCGA.HM.A6W2.06	CESC	CESC_tumor_TCGA	tumor	5.2315
387	TCGA.E2.A15K.06	BRCA	BRCA_tumor_TCGA	tumor	3.741
388	TCGA.AC.A6IX.06	BRCA	BRCA_tumor_TCGA	tumor	5.1035
389	TCGA.BH.A18V.06	BRCA	BRCA_tumor_TCGA	tumor	5.133
390	TCGA.E2.A15A.06	BRCA	BRCA_tumor_TCGA	tumor	4.6189
391	TCGA.E2.A15E.06	BRCA	BRCA_tumor_TCGA	tumor	5.1478
392	TCGA.BH.A1ES.06	BRCA	BRCA_tumor_TCGA	tumor	4.1203
393	TCGA.BH.A1FE.06	BRCA	BRCA_tumor_TCGA	tumor	4.4977
394	TCGA.2G.AAGI.05	TGCT	TGCT_tumor_TCGA	tumor	3.4933
395	TCGA.2G.AAHP.05	TGCT	TGCT_tumor_TCGA	tumor	3.4075
396	TCGA.2G.AAFG.05	TGCT	TGCT_tumor_TCGA	tumor	3.928
397	TCGA.2G.AAGY.05	TGCT	TGCT_tumor_TCGA	tumor	3.9571
398	TCGA.2G.AAKG.05	TGCT	TGCT_tumor_TCGA	tumor	1.9377
399	TCGA.2G.AAKO.05	TGCT	TGCT_tumor_TCGA	tumor	4.9663
400	TCGA.SR.A6MX.05	PCPG	PCPG_tumor_TCGA	tumor	-0.4921
401	TCGA.QR.A6GZ.05	PCPG	PCPG_tumor_TCGA	tumor	0.4125
402	TCGA.P7.A5NY.05	PCPG	PCPG_tumor_TCGA	tumor	2.2268
403	TCGA.UZ.A9PS.05	KIRP	KIRP_tumor_TCGA	tumor	5.467
404	TCGA.DV.A4W0.05	KIRC	KIRC_tumor_TCGA	tumor	6.4491
405	TCGA.AB.2811.03	LAML	LAML_tumor_TCGA	tumor	3.5633
406	TCGA.AB.2908.03	LAML	LAML_tumor_TCGA	tumor	5.7816
407	TCGA.AB.2813.03	LAML	LAML_tumor_TCGA	tumor	6.0951
408	TCGA.AB.2805.03	LAML	LAML_tumor_TCGA	tumor	4.8095
409	TCGA.AB.2833.03	LAML	LAML_tumor_TCGA	tumor	4.591
410	TCGA.AB.2843.03	LAML	LAML_tumor_TCGA	tumor	5.9167
411	TCGA.AB.2868.03	LAML	LAML_tumor_TCGA	tumor	5.5889
412	TCGA.AB.2820.03	LAML	LAML_tumor_TCGA	tumor	5.8079
413	TCGA.AB.2861.03	LAML	LAML_tumor_TCGA	tumor	4.3758
414	TCGA.AB.2870.03	LAML	LAML_tumor_TCGA	tumor	5.7038
415	TCGA.AB.2938.03	LAML	LAML_tumor_TCGA	tumor	2.8178
416	TCGA.AB.2865.03	LAML	LAML_tumor_TCGA	tumor	5.1375
417	TCGA.AB.2931.03	LAML	LAML_tumor_TCGA	tumor	5.823
418	TCGA.AB.2840.03	LAML	LAML_tumor_TCGA	tumor	3.5473
419	TCGA.AB.2996.03	LAML	LAML_tumor_TCGA	tumor	4.9227
420	TCGA.AB.2941.03	LAML	LAML_tumor_TCGA	tumor	2.2206
421	TCGA.AB.2939.03	LAML	LAML_tumor_TCGA	tumor	6.5297
422	TCGA.AB.2885.03	LAML	LAML_tumor_TCGA	tumor	6.5597
423	TCGA.AB.2959.03	LAML	LAML_tumor_TCGA	tumor	4.7077
424	TCGA.AB.2900.03	LAML	LAML_tumor_TCGA	tumor	5.1065
425	TCGA.AB.2890.03	LAML	LAML_tumor_TCGA	tumor	5.9458
426	TCGA.AB.3002.03	LAML	LAML_tumor_TCGA	tumor	4.0436
427	TCGA.AB.2838.03	LAML	LAML_tumor_TCGA	tumor	5.7525
428	TCGA.AB.2866.03	LAML	LAML_tumor_TCGA	tumor	5.7093
429	TCGA.AB.2948.03	LAML	LAML_tumor_TCGA	tumor	5.5802
430	TCGA.AB.2935.03	LAML	LAML_tumor_TCGA	tumor	5.1065
431	TCGA.AB.2822.03	LAML	LAML_tumor_TCGA	tumor	4.1756
432	TCGA.AB.2842.03	LAML	LAML_tumor_TCGA	tumor	4.7345
433	TCGA.AB.2904.03	LAML	LAML_tumor_TCGA	tumor	4.2862
434	TCGA.AB.2934.03	LAML	LAML_tumor_TCGA	tumor	5.278
435	TCGA.AB.2817.03	LAML	LAML_tumor_TCGA	tumor	5.706
436	TCGA.AB.2821.03	LAML	LAML_tumor_TCGA	tumor	5.0036
437	TCGA.AB.2844.03	LAML	LAML_tumor_TCGA	tumor	5.1847
438	TCGA.AB.2856.03	LAML	LAML_tumor_TCGA	tumor	5.3223
439	TCGA.AB.2863.03	LAML	LAML_tumor_TCGA	tumor	2.945
440	TCGA.AB.2912.03	LAML	LAML_tumor_TCGA	tumor	4.6224
441	TCGA.AB.2995.03	LAML	LAML_tumor_TCGA	tumor	4.2973
442	TCGA.AB.2848.03	LAML	LAML_tumor_TCGA	tumor	5.4293
443	TCGA.AB.2932.03	LAML	LAML_tumor_TCGA	tumor	5.5472
444	TCGA.AB.2999.03	LAML	LAML_tumor_TCGA	tumor	1.8323
445	TCGA.AB.2913.03	LAML	LAML_tumor_TCGA	tumor	4.8905
446	TCGA.AB.2956.03	LAML	LAML_tumor_TCGA	tumor	5.4715
447	TCGA.AB.3006.03	LAML	LAML_tumor_TCGA	tumor	4.7356
448	TCGA.AB.2883.03	LAML	LAML_tumor_TCGA	tumor	3.4183
449	TCGA.AB.2965.03	LAML	LAML_tumor_TCGA	tumor	4.7704
450	TCGA.AB.2874.03	LAML	LAML_tumor_TCGA	tumor	3.7345
451	TCGA.AB.2924.03	LAML	LAML_tumor_TCGA	tumor	5.6639
452	TCGA.AB.2933.03	LAML	LAML_tumor_TCGA	tumor	4.6966
453	TCGA.AB.2949.03	LAML	LAML_tumor_TCGA	tumor	5.22
454	TCGA.AB.2967.03	LAML	LAML_tumor_TCGA	tumor	4.6747
455	TCGA.AB.2925.03	LAML	LAML_tumor_TCGA	tumor	4.7005
456	TCGA.AB.2963.03	LAML	LAML_tumor_TCGA	tumor	4.7345
457	TCGA.AB.2828.03	LAML	LAML_tumor_TCGA	tumor	5.9301
458	TCGA.AB.2889.03	LAML	LAML_tumor_TCGA	tumor	5.5696
459	TCGA.AB.2969.03	LAML	LAML_tumor_TCGA	tumor	4.6445
460	TCGA.AB.2857.03	LAML	LAML_tumor_TCGA	tumor	4.7258
461	TCGA.AB.2975.03	LAML	LAML_tumor_TCGA	tumor	3.992
462	TCGA.AB.2847.03	LAML	LAML_tumor_TCGA	tumor	4.8248
463	TCGA.AB.2976.03	LAML	LAML_tumor_TCGA	tumor	4.7517
464	TCGA.AB.3012.03	LAML	LAML_tumor_TCGA	tumor	3.2359
465	TCGA.AB.2853.03	LAML	LAML_tumor_TCGA	tumor	4.8704
466	TCGA.AB.2871.03	LAML	LAML_tumor_TCGA	tumor	5.3958
467	TCGA.AB.2990.03	LAML	LAML_tumor_TCGA	tumor	3.6405
468	TCGA.AB.2980.03	LAML	LAML_tumor_TCGA	tumor	1.8604
469	TCGA.AB.2815.03	LAML	LAML_tumor_TCGA	tumor	5.7916
470	TCGA.AB.2835.03	LAML	LAML_tumor_TCGA	tumor	6.1208
471	TCGA.AB.2944.03	LAML	LAML_tumor_TCGA	tumor	4.8131
472	TCGA.AB.2806.03	LAML	LAML_tumor_TCGA	tumor	4.4377
473	TCGA.AB.2824.03	LAML	LAML_tumor_TCGA	tumor	3.8905
474	TCGA.AB.2893.03	LAML	LAML_tumor_TCGA	tumor	4.2951
475	TCGA.AB.2983.03	LAML	LAML_tumor_TCGA	tumor	5.5441
476	TCGA.AB.3005.03	LAML	LAML_tumor_TCGA	tumor	4.2781
477	TCGA.AB.2920.03	LAML	LAML_tumor_TCGA	tumor	6.2052
478	TCGA.AB.2875.03	LAML	LAML_tumor_TCGA	tumor	5.1989
479	TCGA.AB.2872.03	LAML	LAML_tumor_TCGA	tumor	3.2781
480	TCGA.AB.2891.03	LAML	LAML_tumor_TCGA	tumor	5.4239
481	TCGA.AB.2946.03	LAML	LAML_tumor_TCGA	tumor	5.1375
482	TCGA.AB.2859.03	LAML	LAML_tumor_TCGA	tumor	4.8202
483	TCGA.AB.2849.03	LAML	LAML_tumor_TCGA	tumor	4.7672
484	TCGA.AB.2984.03	LAML	LAML_tumor_TCGA	tumor	1.2209
485	TCGA.AB.2836.03	LAML	LAML_tumor_TCGA	tumor	5.0588
486	TCGA.AB.2940.03	LAML	LAML_tumor_TCGA	tumor	3.864
487	TCGA.AB.3007.03	LAML	LAML_tumor_TCGA	tumor	2.9637
488	TCGA.AB.2834.03	LAML	LAML_tumor_TCGA	tumor	4.8881
489	TCGA.AB.2901.03	LAML	LAML_tumor_TCGA	tumor	5.4036
490	TCGA.AB.2886.03	LAML	LAML_tumor_TCGA	tumor	4.6393
491	TCGA.AB.2994.03	LAML	LAML_tumor_TCGA	tumor	4.7971
492	TCGA.AB.3000.03	LAML	LAML_tumor_TCGA	tumor	5.1182
493	TCGA.AB.2880.03	LAML	LAML_tumor_TCGA	tumor	4.9117
494	TCGA.AB.2808.03	LAML	LAML_tumor_TCGA	tumor	4.2266
495	TCGA.AB.3009.03	LAML	LAML_tumor_TCGA	tumor	5.0023
496	TCGA.AB.3008.03	LAML	LAML_tumor_TCGA	tumor	4.4074
497	TCGA.AB.2855.03	LAML	LAML_tumor_TCGA	tumor	5.5583
498	TCGA.AB.2927.03	LAML	LAML_tumor_TCGA	tumor	4.3674
499	TCGA.AB.2972.03	LAML	LAML_tumor_TCGA	tumor	3.8719
500	TCGA.AB.2985.03	LAML	LAML_tumor_TCGA	tumor	4.6288
501	TCGA.AB.2810.03	LAML	LAML_tumor_TCGA	tumor	3.3717
502	TCGA.AB.2899.03	LAML	LAML_tumor_TCGA	tumor	5.9236
503	TCGA.AB.2903.03	LAML	LAML_tumor_TCGA	tumor	4.1978
504	TCGA.AB.2971.03	LAML	LAML_tumor_TCGA	tumor	3.7061
505	TCGA.AB.2858.03	LAML	LAML_tumor_TCGA	tumor	3.8239
506	TCGA.AB.2987.03	LAML	LAML_tumor_TCGA	tumor	3.8511
507	TCGA.AB.2882.03	LAML	LAML_tumor_TCGA	tumor	4.9681
508	TCGA.AB.2915.03	LAML	LAML_tumor_TCGA	tumor	4.7361
509	TCGA.AB.2929.03	LAML	LAML_tumor_TCGA	tumor	6.0442
510	TCGA.AB.2977.03	LAML	LAML_tumor_TCGA	tumor	2.5238
511	TCGA.AB.2943.03	LAML	LAML_tumor_TCGA	tumor	5.4145
512	TCGA.AB.2898.03	LAML	LAML_tumor_TCGA	tumor	5.4748
513	TCGA.AB.2879.03	LAML	LAML_tumor_TCGA	tumor	4.1978
514	TCGA.AB.2973.03	LAML	LAML_tumor_TCGA	tumor	4.2327
515	TCGA.AB.2998.03	LAML	LAML_tumor_TCGA	tumor	4.9098
516	TCGA.AB.2942.03	LAML	LAML_tumor_TCGA	tumor	4.7005
517	TCGA.AB.2988.03	LAML	LAML_tumor_TCGA	tumor	5.9132
518	TCGA.AB.2837.03	LAML	LAML_tumor_TCGA	tumor	5.4387
519	TCGA.AB.2851.03	LAML	LAML_tumor_TCGA	tumor	5.7145
520	TCGA.AB.2867.03	LAML	LAML_tumor_TCGA	tumor	3.5839
521	TCGA.AB.2826.03	LAML	LAML_tumor_TCGA	tumor	4.6118
522	TCGA.AB.2830.03	LAML	LAML_tumor_TCGA	tumor	5.2877
523	TCGA.AB.2869.03	LAML	LAML_tumor_TCGA	tumor	4.2103
524	TCGA.AB.2930.03	LAML	LAML_tumor_TCGA	tumor	5.7165
525	TCGA.AB.2818.03	LAML	LAML_tumor_TCGA	tumor	5.1098
526	TCGA.AB.2803.03	LAML	LAML_tumor_TCGA	tumor	2.8462
527	TCGA.AB.2823.03	LAML	LAML_tumor_TCGA	tumor	4.7555
528	TCGA.AB.2910.03	LAML	LAML_tumor_TCGA	tumor	6.0361
529	TCGA.AB.2936.03	LAML	LAML_tumor_TCGA	tumor	4.0313
530	TCGA.AB.2978.03	LAML	LAML_tumor_TCGA	tumor	3.3842
531	TCGA.AB.2832.03	LAML	LAML_tumor_TCGA	tumor	4.3392
532	TCGA.AB.2860.03	LAML	LAML_tumor_TCGA	tumor	5.7554
533	TCGA.AB.2877.03	LAML	LAML_tumor_TCGA	tumor	2.7763
534	TCGA.AB.2887.03	LAML	LAML_tumor_TCGA	tumor	6.0284
535	TCGA.AB.2952.03	LAML	LAML_tumor_TCGA	tumor	5.2262
536	TCGA.AB.2964.03	LAML	LAML_tumor_TCGA	tumor	2.2901
537	TCGA.AB.2816.03	LAML	LAML_tumor_TCGA	tumor	4.9937
538	TCGA.AB.2846.03	LAML	LAML_tumor_TCGA	tumor	6.0284
539	TCGA.AB.2966.03	LAML	LAML_tumor_TCGA	tumor	4.3385
540	TCGA.AB.2993.03	LAML	LAML_tumor_TCGA	tumor	5.2691
541	TCGA.AB.2921.03	LAML	LAML_tumor_TCGA	tumor	5.3498
542	TCGA.AB.2955.03	LAML	LAML_tumor_TCGA	tumor	3.8126
543	TCGA.AB.2954.03	LAML	LAML_tumor_TCGA	tumor	5.2292
544	TCGA.AB.2919.03	LAML	LAML_tumor_TCGA	tumor	1.7912
545	TCGA.AB.2819.03	LAML	LAML_tumor_TCGA	tumor	4.2646
546	TCGA.AB.2839.03	LAML	LAML_tumor_TCGA	tumor	5.3886
547	TCGA.AB.2841.03	LAML	LAML_tumor_TCGA	tumor	4.0558
548	TCGA.AB.2854.03	LAML	LAML_tumor_TCGA	tumor	4.3814
549	TCGA.AB.2873.03	LAML	LAML_tumor_TCGA	tumor	5.1392
550	TCGA.AB.2911.03	LAML	LAML_tumor_TCGA	tumor	5.1107
551	TCGA.AB.2894.03	LAML	LAML_tumor_TCGA	tumor	4.149
552	TCGA.AB.2897.03	LAML	LAML_tumor_TCGA	tumor	2.7572
553	TCGA.AB.2881.03	LAML	LAML_tumor_TCGA	tumor	4.9463
554	TCGA.AB.2916.03	LAML	LAML_tumor_TCGA	tumor	5.0099
555	TCGA.AB.2878.03	LAML	LAML_tumor_TCGA	tumor	3.5473
556	TCGA.AB.2918.03	LAML	LAML_tumor_TCGA	tumor	5.84
557	TCGA.AB.2876.03	LAML	LAML_tumor_TCGA	tumor	4.3513
558	TCGA.AB.2884.03	LAML	LAML_tumor_TCGA	tumor	4.8172
559	TCGA.AB.2928.03	LAML	LAML_tumor_TCGA	tumor	4.976
560	TCGA.AB.2892.03	LAML	LAML_tumor_TCGA	tumor	4.6387
561	TCGA.AB.2895.03	LAML	LAML_tumor_TCGA	tumor	5.4172
562	TCGA.AB.2917.03	LAML	LAML_tumor_TCGA	tumor	4.7431
563	TCGA.AB.2991.03	LAML	LAML_tumor_TCGA	tumor	3.3773
564	TCGA.AB.2814.03	LAML	LAML_tumor_TCGA	tumor	6.0676
565	TCGA.AB.2845.03	LAML	LAML_tumor_TCGA	tumor	4.5361
566	TCGA.AB.2937.03	LAML	LAML_tumor_TCGA	tumor	4.2434
567	TCGA.AB.2981.03	LAML	LAML_tumor_TCGA	tumor	5.6367
568	TCGA.AB.2950.03	LAML	LAML_tumor_TCGA	tumor	4.1652
569	TCGA.AB.2970.03	LAML	LAML_tumor_TCGA	tumor	5.2921
570	TCGA.AB.2862.03	LAML	LAML_tumor_TCGA	tumor	1.3109
571	TCGA.AB.2825.03	LAML	LAML_tumor_TCGA	tumor	5.9876
572	TCGA.AB.2986.03	LAML	LAML_tumor_TCGA	tumor	3.4237
573	TCGA.AB.2979.03	LAML	LAML_tumor_TCGA	tumor	4.4777
574	TCGA.AB.2812.03	LAML	LAML_tumor_TCGA	tumor	4.7033
575	TCGA.AB.2914.03	LAML	LAML_tumor_TCGA	tumor	4.5994
576	TCGA.AB.2896.03	LAML	LAML_tumor_TCGA	tumor	5.291
577	TCGA.AB.3011.03	LAML	LAML_tumor_TCGA	tumor	4.3779
578	TCGA.K1.A3PN.02	SARC	SARC_tumor_TCGA	tumor	1.412
579	TCGA.K1.A42X.02	SARC	SARC_tumor_TCGA	tumor	2.0218
580	TCGA.VT.A80J.02	SARC	SARC_tumor_TCGA	tumor	2.4035
581	TCGA.G5.6572.02	READ	READ_tumor_TCGA	tumor	4.7924
582	TCGA.29.2414.02	OV	OV_tumor_TCGA	tumor	3.1955
583	TCGA.13.1489.02	OV	OV_tumor_TCGA	tumor	3.833
584	TCGA.23.1023.01	OV	OV_tumor_TCGA	tumor	4.79188446941
585	TCGA.29.1770.02	OV	OV_tumor_TCGA	tumor	4.479
586	TCGA.13.0913.02	OV	OV_tumor_TCGA	tumor	1.7403
587	TCGA.29.1705.02	OV	OV_tumor_TCGA	tumor	4.5711
588	TCGA.29.1707.02	OV	OV_tumor_TCGA	tumor	4.3751
589	TCGA.61.2008.02	OV	OV_tumor_TCGA	tumor	5.3381
590	TCGA.50.5066.02	LUAD	LUAD_tumor_TCGA	tumor	5.441
591	TCGA.50.5946.02	LUAD	LUAD_tumor_TCGA	tumor	4.9919
592	TCGA.DD.AACA.02	LIHC	LIHC_tumor_TCGA	tumor	4.95352832004
593	TCGA.ZS.A9CF.02	LIHC	LIHC_tumor_TCGA	tumor	3.6782
594	TCGA.BK.A139.02	UCEC	UCEC_tumor_TCGA	tumor	5.0879
595	TCGA.G4.6317.02	COAD	COAD_tumor_TCGA	tumor	4.1587
596	TCGA.06.0152.02	GBM	GBM_tumor_TCGA	tumor	8.0876
597	TCGA.06.0171.02	GBM	GBM_tumor_TCGA	tumor	5.7118
598	TCGA.06.0190.02	GBM	GBM_tumor_TCGA	tumor	5.5793
599	TCGA.19.1389.02	GBM	GBM_tumor_TCGA	tumor	6.2215
600	TCGA.14.0736.02	GBM	GBM_tumor_TCGA	tumor	4.6364
601	TCGA.06.0211.02	GBM	GBM_tumor_TCGA	tumor	6.532
602	TCGA.19.4065.02	GBM	GBM_tumor_TCGA	tumor	6.1471
603	TCGA.06.0221.02	GBM	GBM_tumor_TCGA	tumor	4.8535
604	TCGA.06.0210.02	GBM	GBM_tumor_TCGA	tumor	5.9798
605	TCGA.06.0125.02	GBM	GBM_tumor_TCGA	tumor	6.7396
606	TCGA.14.1034.02	GBM	GBM_tumor_TCGA	tumor	6.9303
607	TCGA.14.1402.02	GBM	GBM_tumor_TCGA	tumor	6.3558
608	TCGA.19.0957.02	GBM	GBM_tumor_TCGA	tumor	5.151
609	TCGA.DH.A669.02	LGG	LGG_tumor_TCGA	tumor	3.4007
610	TCGA.DU.6397.02	LGG	LGG_tumor_TCGA	tumor	3.011
611	TCGA.DU.7304.02	LGG	LGG_tumor_TCGA	tumor	2.8381
612	TCGA.TQ.A7RK.02	LGG	LGG_tumor_TCGA	tumor	4.74719795725
613	TCGA.TQ.A7RV.02	LGG	LGG_tumor_TCGA	tumor	5.6971
614	TCGA.FG.5963.02	LGG	LGG_tumor_TCGA	tumor	5.5555
615	TCGA.DU.5872.02	LGG	LGG_tumor_TCGA	tumor	5.1807
616	TCGA.TQ.A8XE.02	LGG	LGG_tumor_TCGA	tumor	5.342
617	TCGA.TM.A7CF.02	LGG	LGG_tumor_TCGA	tumor	4.0935
618	TCGA.FG.5965.02	LGG	LGG_tumor_TCGA	tumor	4.42462218417
619	TCGA.DU.6407.02	LGG	LGG_tumor_TCGA	tumor	5.42576808441
620	TCGA.DU.5870.02	LGG	LGG_tumor_TCGA	tumor	2.7572
621	TCGA.FG.A4MT.02	LGG	LGG_tumor_TCGA	tumor	4.0207
622	TCGA.DU.6404.02	LGG	LGG_tumor_TCGA	tumor	5.31165100708
623	TCGA.ND.A4WA.01	UCS	UCS_tumor_TCGA	tumor	4.3148
624	TCGA.NF.A5CP.01	UCS	UCS_tumor_TCGA	tumor	5.3042
625	TCGA.N8.A4PP.01	UCS	UCS_tumor_TCGA	tumor	4.4595
626	TCGA.N7.A4Y5.01	UCS	UCS_tumor_TCGA	tumor	3.8944
627	TCGA.N6.A4VE.01	UCS	UCS_tumor_TCGA	tumor	3.1442
628	TCGA.N6.A4VC.01	UCS	UCS_tumor_TCGA	tumor	3.3421
629	TCGA.ND.A4WC.01	UCS	UCS_tumor_TCGA	tumor	5.426
630	TCGA.N8.A4PL.01	UCS	UCS_tumor_TCGA	tumor	5.6256
631	TCGA.N6.A4VD.01	UCS	UCS_tumor_TCGA	tumor	4.4549
632	TCGA.NA.A4R0.01	UCS	UCS_tumor_TCGA	tumor	5.6625
633	TCGA.NA.A5I1.01	UCS	UCS_tumor_TCGA	tumor	4.4476
634	TCGA.N6.A4VG.01	UCS	UCS_tumor_TCGA	tumor	4.067
635	TCGA.N9.A4PZ.01	UCS	UCS_tumor_TCGA	tumor	4.5473
636	TCGA.ND.A4WF.01	UCS	UCS_tumor_TCGA	tumor	3.9599
637	TCGA.N8.A4PQ.01	UCS	UCS_tumor_TCGA	tumor	4.6323
638	TCGA.N8.A56S.01	UCS	UCS_tumor_TCGA	tumor	4.131
639	TCGA.NA.A4R1.01	UCS	UCS_tumor_TCGA	tumor	3.8954
640	TCGA.NG.A4VW.01	UCS	UCS_tumor_TCGA	tumor	4.6877
641	TCGA.N8.A4PM.01	UCS	UCS_tumor_TCGA	tumor	4.0401
642	TCGA.N7.A4Y8.01	UCS	UCS_tumor_TCGA	tumor	4.1425
643	TCGA.NA.A4QV.01	UCS	UCS_tumor_TCGA	tumor	4.6206
644	TCGA.N5.A4RN.01	UCS	UCS_tumor_TCGA	tumor	3.1162
645	TCGA.N8.A4PI.01	UCS	UCS_tumor_TCGA	tumor	5.8202
646	TCGA.N9.A4Q1.01	UCS	UCS_tumor_TCGA	tumor	3.9901
647	TCGA.N5.A4RD.01	UCS	UCS_tumor_TCGA	tumor	4.404
648	TCGA.N5.A4RT.01	UCS	UCS_tumor_TCGA	tumor	4.859
649	TCGA.N7.A59B.01	UCS	UCS_tumor_TCGA	tumor	3.3478
650	TCGA.N9.A4Q7.01	UCS	UCS_tumor_TCGA	tumor	4.2126
651	TCGA.N5.A4RF.01	UCS	UCS_tumor_TCGA	tumor	4.8987
652	TCGA.N8.A4PN.01	UCS	UCS_tumor_TCGA	tumor	4.4463
653	TCGA.N9.A4Q8.01	UCS	UCS_tumor_TCGA	tumor	3.9175
654	TCGA.N5.A4RO.01	UCS	UCS_tumor_TCGA	tumor	5.6121
655	TCGA.ND.A4W6.01	UCS	UCS_tumor_TCGA	tumor	3.8591
656	TCGA.QM.A5NM.01	UCS	UCS_tumor_TCGA	tumor	3.4713
657	TCGA.N8.A4PO.01	UCS	UCS_tumor_TCGA	tumor	3.9496
658	TCGA.N5.A4R8.01	UCS	UCS_tumor_TCGA	tumor	5.2083
659	TCGA.N5.A4RS.01	UCS	UCS_tumor_TCGA	tumor	3.8581
660	TCGA.N5.A59F.01	UCS	UCS_tumor_TCGA	tumor	3.8601
661	TCGA.N7.A4Y0.01	UCS	UCS_tumor_TCGA	tumor	4.1449
662	TCGA.N9.A4Q3.01	UCS	UCS_tumor_TCGA	tumor	3.4984
663	TCGA.N5.A4RA.01	UCS	UCS_tumor_TCGA	tumor	3.8591
664	TCGA.NG.A4VU.01	UCS	UCS_tumor_TCGA	tumor	3.8239
665	TCGA.N5.A4RM.01	UCS	UCS_tumor_TCGA	tumor	4.6159
666	TCGA.N5.A4RV.01	UCS	UCS_tumor_TCGA	tumor	4.4983
667	TCGA.N5.A59E.01	UCS	UCS_tumor_TCGA	tumor	3.4945
668	TCGA.NA.A4QY.01	UCS	UCS_tumor_TCGA	tumor	4.1716
669	TCGA.N5.A4RJ.01	UCS	UCS_tumor_TCGA	tumor	3.6359
670	TCGA.N9.A4Q4.01	UCS	UCS_tumor_TCGA	tumor	3.8095
671	TCGA.NA.A4QW.01	UCS	UCS_tumor_TCGA	tumor	3.8187
672	TCGA.NF.A4WX.01	UCS	UCS_tumor_TCGA	tumor	3.3421
673	TCGA.NA.A4QX.01	UCS	UCS_tumor_TCGA	tumor	4.8758
674	TCGA.N6.A4V9.01	UCS	UCS_tumor_TCGA	tumor	4.4777
675	TCGA.NF.A4WU.01	UCS	UCS_tumor_TCGA	tumor	4.0144
676	TCGA.NF.A4X2.01	UCS	UCS_tumor_TCGA	tumor	4.4277
677	TCGA.QN.A5NN.01	UCS	UCS_tumor_TCGA	tumor	3.6042
678	TCGA.N5.A4RU.01	UCS	UCS_tumor_TCGA	tumor	5.1044
679	TCGA.N6.A4VF.01	UCS	UCS_tumor_TCGA	tumor	4.5123
680	TCGA.EL.A3CO.01	THCA	THCA_tumor_TCGA	tumor	4.3716
681	TCGA.DJ.A13L.01	THCA	THCA_tumor_TCGA	tumor	3.4464
682	TCGA.J8.A3YF.01	THCA	THCA_tumor_TCGA	tumor	3.0757
683	TCGA.FE.A239.01	THCA	THCA_tumor_TCGA	tumor	3.6312
684	TCGA.EL.A3MY.01	THCA	THCA_tumor_TCGA	tumor	3.652
685	TCGA.BJ.A0ZG.01	THCA	THCA_tumor_TCGA	tumor	3.4384
686	TCGA.BJ.A28S.01	THCA	THCA_tumor_TCGA	tumor	0.537
687	TCGA.BJ.A45C.01	THCA	THCA_tumor_TCGA	tumor	2.0004
688	TCGA.BJ.A2NA.01	THCA	THCA_tumor_TCGA	tumor	3.4102
689	TCGA.EM.A1CT.01	THCA	THCA_tumor_TCGA	tumor	2.7487
690	TCGA.FY.A4B0.01	THCA	THCA_tumor_TCGA	tumor	2.1047
691	TCGA.EL.A4K6.01	THCA	THCA_tumor_TCGA	tumor	-0.8339
692	TCGA.EM.A22O.01	THCA	THCA_tumor_TCGA	tumor	1.6695
693	TCGA.EL.A4K7.01	THCA	THCA_tumor_TCGA	tumor	1.7316
694	TCGA.MK.A84Z.01	THCA	THCA_tumor_TCGA	tumor	1.0151
695	TCGA.EM.A4FO.01	THCA	THCA_tumor_TCGA	tumor	2.826
696	TCGA.DE.A4MD.01	THCA	THCA_tumor_TCGA	tumor	-0.6873
697	TCGA.BJ.A290.01	THCA	THCA_tumor_TCGA	tumor	1.2992
698	TCGA.DJ.A1QL.01	THCA	THCA_tumor_TCGA	tumor	3.3773
699	TCGA.EL.A3GP.01	THCA	THCA_tumor_TCGA	tumor	4.1523
700	TCGA.FE.A231.01	THCA	THCA_tumor_TCGA	tumor	1.334
701	TCGA.DJ.A1QO.01	THCA	THCA_tumor_TCGA	tumor	4.3009
702	TCGA.EM.A4FH.01	THCA	THCA_tumor_TCGA	tumor	0.7233
703	TCGA.FY.A3NP.01	THCA	THCA_tumor_TCGA	tumor	1.6234
704	TCGA.EL.A4K9.01	THCA	THCA_tumor_TCGA	tumor	2.8158
705	TCGA.BJ.A0ZB.01	THCA	THCA_tumor_TCGA	tumor	2.6783
706	TCGA.EL.A3MZ.01	THCA	THCA_tumor_TCGA	tumor	2.3898
707	TCGA.EM.A2OZ.01	THCA	THCA_tumor_TCGA	tumor	3.3264
708	TCGA.BJ.A0YZ.01	THCA	THCA_tumor_TCGA	tumor	4.3965
709	TCGA.DJ.A2PW.01	THCA	THCA_tumor_TCGA	tumor	3.8818
710	TCGA.EM.A22P.01	THCA	THCA_tumor_TCGA	tumor	3.5982
711	TCGA.ET.A3DW.01	THCA	THCA_tumor_TCGA	tumor	3.2018
712	TCGA.DJ.A2PZ.01	THCA	THCA_tumor_TCGA	tumor	3.2328
713	TCGA.DJ.A3UO.01	THCA	THCA_tumor_TCGA	tumor	1.7532
714	TCGA.DJ.A3VK.01	THCA	THCA_tumor_TCGA	tumor	0.8488
715	TCGA.EL.A3T3.01	THCA	THCA_tumor_TCGA	tumor	4.0506
716	TCGA.EL.A4KI.01	THCA	THCA_tumor_TCGA	tumor	-0.6873
717	TCGA.DJ.A1QG.01	THCA	THCA_tumor_TCGA	tumor	1.0222
718	TCGA.EL.A3D4.01	THCA	THCA_tumor_TCGA	tumor	0.9268
719	TCGA.EM.A2CN.01	THCA	THCA_tumor_TCGA	tumor	-0.4131
720	TCGA.ET.A40S.01	THCA	THCA_tumor_TCGA	tumor	3.8915
721	TCGA.EL.A3D0.01	THCA	THCA_tumor_TCGA	tumor	1.4704
722	TCGA.EM.A3AO.01	THCA	THCA_tumor_TCGA	tumor	1.9527
723	TCGA.DJ.A13U.01	THCA	THCA_tumor_TCGA	tumor	3.29
724	TCGA.DJ.A4UQ.01	THCA	THCA_tumor_TCGA	tumor	3.3938
725	TCGA.EL.A3ZM.01	THCA	THCA_tumor_TCGA	tumor	3.2018
726	TCGA.BJ.A0Z5.01	THCA	THCA_tumor_TCGA	tumor	1.5013
727	TCGA.BJ.A18Z.01	THCA	THCA_tumor_TCGA	tumor	3.6939
728	TCGA.EL.A3H2.01	THCA	THCA_tumor_TCGA	tumor	2.8117
729	TCGA.BJ.A0Z2.01	THCA	THCA_tumor_TCGA	tumor	1.4652
730	TCGA.E3.A3E5.01	THCA	THCA_tumor_TCGA	tumor	1.2516
731	TCGA.EM.A3FM.01	THCA	THCA_tumor_TCGA	tumor	3.5124
732	TCGA.DJ.A13O.01	THCA	THCA_tumor_TCGA	tumor	2.9893
733	TCGA.DJ.A3V0.01	THCA	THCA_tumor_TCGA	tumor	2.7183
734	TCGA.BJ.A0Z0.01	THCA	THCA_tumor_TCGA	tumor	1.7316
735	TCGA.BJ.A0ZC.01	THCA	THCA_tumor_TCGA	tumor	1.9149
736	TCGA.BJ.A190.01	THCA	THCA_tumor_TCGA	tumor	2.2663
737	TCGA.DJ.A4V5.01	THCA	THCA_tumor_TCGA	tumor	4.1441
738	TCGA.DJ.A2PO.01	THCA	THCA_tumor_TCGA	tumor	3.3952
739	TCGA.DJ.A3V6.01	THCA	THCA_tumor_TCGA	tumor	3.2297
740	TCGA.FY.A76V.01	THCA	THCA_tumor_TCGA	tumor	3.4504
741	TCGA.DJ.A2Q4.01	THCA	THCA_tumor_TCGA	tumor	4.2541
742	TCGA.BJ.A3PU.01	THCA	THCA_tumor_TCGA	tumor	2.6895
743	TCGA.DJ.A3VB.01	THCA	THCA_tumor_TCGA	tumor	3.2587
744	TCGA.EM.A22M.01	THCA	THCA_tumor_TCGA	tumor	3.1212
745	TCGA.BJ.A3EZ.01	THCA	THCA_tumor_TCGA	tumor	2.5511
746	TCGA.DJ.A2Q5.01	THCA	THCA_tumor_TCGA	tumor	3.3633
747	TCGA.FK.A4UB.01	THCA	THCA_tumor_TCGA	tumor	1.0222
748	TCGA.FY.A4B3.01	THCA	THCA_tumor_TCGA	tumor	4.6753
749	TCGA.DJ.A13R.01	THCA	THCA_tumor_TCGA	tumor	0.7579
750	TCGA.DJ.A3VE.01	THCA	THCA_tumor_TCGA	tumor	2.5561
751	TCGA.DO.A2HM.01	THCA	THCA_tumor_TCGA	tumor	4.7814
752	TCGA.BJ.A4O8.01	THCA	THCA_tumor_TCGA	tumor	3.863
753	TCGA.DJ.A2PP.01	THCA	THCA_tumor_TCGA	tumor	1.0079
754	TCGA.L6.A4EQ.01	THCA	THCA_tumor_TCGA	tumor	2.6418
755	TCGA.EM.A2OX.01	THCA	THCA_tumor_TCGA	tumor	2.1114
756	TCGA.EM.A2P2.01	THCA	THCA_tumor_TCGA	tumor	0.3685
757	TCGA.BJ.A45H.01	THCA	THCA_tumor_TCGA	tumor	2.6873
758	TCGA.J8.A42S.01	THCA	THCA_tumor_TCGA	tumor	2.0004
759	TCGA.DJ.A1QQ.01	THCA	THCA_tumor_TCGA	tumor	4.4797
760	TCGA.DJ.A1QM.01	THCA	THCA_tumor_TCGA	tumor	4.3611
761	TCGA.EL.A3TA.01	THCA	THCA_tumor_TCGA	tumor	2.3536
762	TCGA.ET.A3BS.01	THCA	THCA_tumor_TCGA	tumor	3.0706
763	TCGA.EL.A4KD.01	THCA	THCA_tumor_TCGA	tumor	3.4197
764	TCGA.EM.A3AR.01	THCA	THCA_tumor_TCGA	tumor	3.0127
765	TCGA.KS.A4I3.01	THCA	THCA_tumor_TCGA	tumor	1.2147
766	TCGA.DJ.A3VG.01	THCA	THCA_tumor_TCGA	tumor	1.5013
767	TCGA.EL.A3CV.01	THCA	THCA_tumor_TCGA	tumor	3.8501
768	TCGA.EM.A3FO.01	THCA	THCA_tumor_TCGA	tumor	1.7229
769	TCGA.EM.A3O9.01	THCA	THCA_tumor_TCGA	tumor	1.3511
770	TCGA.EL.A3D1.01	THCA	THCA_tumor_TCGA	tumor	2.3508
771	TCGA.EM.A3AJ.01	THCA	THCA_tumor_TCGA	tumor	3.7226
772	TCGA.ET.A2MZ.01	THCA	THCA_tumor_TCGA	tumor	1.8957
773	TCGA.ET.A39O.01	THCA	THCA_tumor_TCGA	tumor	3.7072
774	TCGA.J8.A3O2.01	THCA	THCA_tumor_TCGA	tumor	3.3535
775	TCGA.J8.A3YH.01	THCA	THCA_tumor_TCGA	tumor	1.9377
776	TCGA.DJ.A3VL.01	THCA	THCA_tumor_TCGA	tumor	2.6302
777	TCGA.ET.A40Q.01	THCA	THCA_tumor_TCGA	tumor	3.6543
778	TCGA.J8.A3O0.01	THCA	THCA_tumor_TCGA	tumor	2.609
779	TCGA.E3.A3DY.01	THCA	THCA_tumor_TCGA	tumor	2.7139
780	TCGA.IM.A4EB.01	THCA	THCA_tumor_TCGA	tumor	3.3521
781	TCGA.BJ.A0ZJ.01	THCA	THCA_tumor_TCGA	tumor	3.1112
782	TCGA.BJ.A45D.01	THCA	THCA_tumor_TCGA	tumor	2.3077
783	TCGA.EL.A3T8.01	THCA	THCA_tumor_TCGA	tumor	3.4007
784	TCGA.EM.A22Q.01	THCA	THCA_tumor_TCGA	tumor	2.036
785	TCGA.EM.A3SY.01	THCA	THCA_tumor_TCGA	tumor	1.2636
786	TCGA.EL.A3ZT.01	THCA	THCA_tumor_TCGA	tumor	3.2267
787	TCGA.EM.A4FU.01	THCA	THCA_tumor_TCGA	tumor	1.4011
788	TCGA.MK.A4N6.01	THCA	THCA_tumor_TCGA	tumor	4.4556
789	TCGA.ET.A39M.01	THCA	THCA_tumor_TCGA	tumor	2.6043
790	TCGA.BJ.A45K.01	THCA	THCA_tumor_TCGA	tumor	3.838
791	TCGA.EM.A2P0.01	THCA	THCA_tumor_TCGA	tumor	3.4291
792	TCGA.EM.A2P1.01	THCA	THCA_tumor_TCGA	tumor	3.6646
793	TCGA.ET.A25M.01	THCA	THCA_tumor_TCGA	tumor	2.5437
794	TCGA.FE.A236.01	THCA	THCA_tumor_TCGA	tumor	3.1212
795	TCGA.CE.A485.01	THCA	THCA_tumor_TCGA	tumor	3.3938
796	TCGA.CE.A3MD.01	THCA	THCA_tumor_TCGA	tumor	1.7273
797	TCGA.EM.A1CU.01	THCA	THCA_tumor_TCGA	tumor	4.1636
798	TCGA.EM.A2CL.01	THCA	THCA_tumor_TCGA	tumor	1.614
799	TCGA.BJ.A18Y.01	THCA	THCA_tumor_TCGA	tumor	1.787
800	TCGA.FY.A3BL.01	THCA	THCA_tumor_TCGA	tumor	1.9968
801	TCGA.DE.A4M9.01	THCA	THCA_tumor_TCGA	tumor	4.7719
802	TCGA.EL.A3CY.01	THCA	THCA_tumor_TCGA	tumor	4.466
803	TCGA.EM.A2CK.01	THCA	THCA_tumor_TCGA	tumor	0.4657
804	TCGA.EM.A4FR.01	THCA	THCA_tumor_TCGA	tumor	-0.4131
805	TCGA.ET.A3BU.01	THCA	THCA_tumor_TCGA	tumor	4.0782
806	TCGA.DJ.A2PR.01	THCA	THCA_tumor_TCGA	tumor	3.2737
807	TCGA.ET.A2MX.01	THCA	THCA_tumor_TCGA	tumor	1.5998
808	TCGA.DJ.A2PQ.01	THCA	THCA_tumor_TCGA	tumor	0.7916
809	TCGA.H2.A2K9.01	THCA	THCA_tumor_TCGA	tumor	4.3442
810	TCGA.ET.A3BX.01	THCA	THCA_tumor_TCGA	tumor	4.7367
811	TCGA.DJ.A3VJ.01	THCA	THCA_tumor_TCGA	tumor	3.5959
812	TCGA.FY.A3ON.01	THCA	THCA_tumor_TCGA	tumor	4.001
813	TCGA.EL.A3ZP.01	THCA	THCA_tumor_TCGA	tumor	3.573
814	TCGA.FE.A3PA.01	THCA	THCA_tumor_TCGA	tumor	0.4552
815	TCGA.EL.A3ZG.01	THCA	THCA_tumor_TCGA	tumor	0.434
816	TCGA.IM.A3U2.01	THCA	THCA_tumor_TCGA	tumor	2.9432
817	TCGA.EL.A3CW.01	THCA	THCA_tumor_TCGA	tumor	4.1061
818	TCGA.EM.A3AQ.01	THCA	THCA_tumor_TCGA	tumor	0.9862
819	TCGA.EM.A3O3.01	THCA	THCA_tumor_TCGA	tumor	2.4465
820	TCGA.ET.A39I.01	THCA	THCA_tumor_TCGA	tumor	2.0707
821	TCGA.BJ.A28V.01	THCA	THCA_tumor_TCGA	tumor	3.1653
822	TCGA.DE.A4MB.01	THCA	THCA_tumor_TCGA	tumor	3.1749
823	TCGA.EL.A3ZO.01	THCA	THCA_tumor_TCGA	tumor	2.7742
824	TCGA.EL.A3CR.01	THCA	THCA_tumor_TCGA	tumor	3.5287
825	TCGA.EL.A3CT.01	THCA	THCA_tumor_TCGA	tumor	3.0533
826	TCGA.EL.A3ZQ.01	THCA	THCA_tumor_TCGA	tumor	0.7493
827	TCGA.EM.A2CO.01	THCA	THCA_tumor_TCGA	tumor	0.2029
828	TCGA.DJ.A3V5.01	THCA	THCA_tumor_TCGA	tumor	3.6928
829	TCGA.E8.A418.01	THCA	THCA_tumor_TCGA	tumor	1.2023
830	TCGA.4C.A93U.01	THCA	THCA_tumor_TCGA	tumor	3.1377
831	TCGA.EM.A1YA.01	THCA	THCA_tumor_TCGA	tumor	2.4279
832	TCGA.EM.A1YB.01	THCA	THCA_tumor_TCGA	tumor	2.4623
833	TCGA.ET.A39P.01	THCA	THCA_tumor_TCGA	tumor	1.5316
834	TCGA.EL.A3GQ.01	THCA	THCA_tumor_TCGA	tumor	2.5876
835	TCGA.EL.A3GU.01	THCA	THCA_tumor_TCGA	tumor	2.9469
836	TCGA.ET.A2MY.01	THCA	THCA_tumor_TCGA	tumor	2.7183
837	TCGA.EM.A1YC.01	THCA	THCA_tumor_TCGA	tumor	1.6374
838	TCGA.EM.A3FP.01	THCA	THCA_tumor_TCGA	tumor	0.6425
839	TCGA.DJ.A2PN.01	THCA	THCA_tumor_TCGA	tumor	3.5324
840	TCGA.DJ.A2PT.01	THCA	THCA_tumor_TCGA	tumor	4.0713
841	TCGA.DJ.A2QC.01	THCA	THCA_tumor_TCGA	tumor	0.9419
842	TCGA.DJ.A3UZ.01	THCA	THCA_tumor_TCGA	tumor	2.685
843	TCGA.EL.A3CL.01	THCA	THCA_tumor_TCGA	tumor	3.0533
844	TCGA.EL.A3CU.01	THCA	THCA_tumor_TCGA	tumor	3.3993
845	TCGA.BJ.A3PR.01	THCA	THCA_tumor_TCGA	tumor	4.0679
846	TCGA.EL.A3T9.01	THCA	THCA_tumor_TCGA	tumor	4.441
847	TCGA.DJ.A3VM.01	THCA	THCA_tumor_TCGA	tumor	0.679
848	TCGA.DJ.A4UL.01	THCA	THCA_tumor_TCGA	tumor	1.0433
849	TCGA.EL.A4K1.01	THCA	THCA_tumor_TCGA	tumor	1.6466
850	TCGA.EM.A22N.01	THCA	THCA_tumor_TCGA	tumor	0.6969
851	TCGA.ET.A3DV.01	THCA	THCA_tumor_TCGA	tumor	2.4623
852	TCGA.J8.A4HY.01	THCA	THCA_tumor_TCGA	tumor	1.8879
853	TCGA.BJ.A0ZA.01	THCA	THCA_tumor_TCGA	tumor	2.2206
854	TCGA.EM.A3AI.01	THCA	THCA_tumor_TCGA	tumor	2.4359
855	TCGA.EL.A3H1.01	THCA	THCA_tumor_TCGA	tumor	2.9469
856	TCGA.EL.A3MX.01	THCA	THCA_tumor_TCGA	tumor	3.6195
857	TCGA.FY.A3R9.01	THCA	THCA_tumor_TCGA	tumor	1.8323
858	TCGA.FY.A3W9.01	THCA	THCA_tumor_TCGA	tumor	1.3791
859	TCGA.DE.A0XZ.01	THCA	THCA_tumor_TCGA	tumor	2.93
860	TCGA.DJ.A2Q9.01	THCA	THCA_tumor_TCGA	tumor	4.8161
861	TCGA.EL.A3GV.01	THCA	THCA_tumor_TCGA	tumor	3.5803
862	TCGA.BJ.A3F0.01	THCA	THCA_tumor_TCGA	tumor	1.1117
863	TCGA.EL.A3CM.01	THCA	THCA_tumor_TCGA	tumor	2.4934
864	TCGA.EM.A2OV.01	THCA	THCA_tumor_TCGA	tumor	2.7868
865	TCGA.EM.A4FV.01	THCA	THCA_tumor_TCGA	tumor	2.578
866	TCGA.FY.A3I5.01	THCA	THCA_tumor_TCGA	tumor	1.3735
867	TCGA.FY.A3YR.01	THCA	THCA_tumor_TCGA	tumor	3.2236
868	TCGA.BJ.A0ZE.01	THCA	THCA_tumor_TCGA	tumor	-0.3201
869	TCGA.DJ.A1QI.01	THCA	THCA_tumor_TCGA	tumor	2.7615
870	TCGA.EM.A3FL.01	THCA	THCA_tumor_TCGA	tumor	0.7407
871	TCGA.DJ.A1QE.01	THCA	THCA_tumor_TCGA	tumor	4.4523
872	TCGA.EL.A3CS.01	THCA	THCA_tumor_TCGA	tumor	0.6332
873	TCGA.EM.A2CM.01	THCA	THCA_tumor_TCGA	tumor	0.3907
874	TCGA.EM.A3AK.01	THCA	THCA_tumor_TCGA	tumor	2.5804
875	TCGA.EM.A3ST.01	THCA	THCA_tumor_TCGA	tumor	0.2522
876	TCGA.FY.A3R8.01	THCA	THCA_tumor_TCGA	tumor	3.1844
877	TCGA.FY.A4B4.01	THCA	THCA_tumor_TCGA	tumor	4.2914
878	TCGA.DE.A4M8.01	THCA	THCA_tumor_TCGA	tumor	2.7572
879	TCGA.DJ.A1QF.01	THCA	THCA_tumor_TCGA	tumor	2.5036
880	TCGA.DJ.A2Q3.01	THCA	THCA_tumor_TCGA	tumor	3.755
881	TCGA.FE.A22Z.01	THCA	THCA_tumor_TCGA	tumor	3.0199
882	TCGA.FK.A3SD.01	THCA	THCA_tumor_TCGA	tumor	3.011
883	TCGA.FY.A2QD.01	THCA	THCA_tumor_TCGA	tumor	0.4233
884	TCGA.FY.A3TY.01	THCA	THCA_tumor_TCGA	tumor	4.7022
885	TCGA.KS.A4I7.01	THCA	THCA_tumor_TCGA	tumor	1.6466
886	TCGA.DE.A0Y3.01	THCA	THCA_tumor_TCGA	tumor	2.7357
887	TCGA.DJ.A3V4.01	THCA	THCA_tumor_TCGA	tumor	3.2096
888	TCGA.DJ.A3VF.01	THCA	THCA_tumor_TCGA	tumor	3.5424
889	TCGA.ET.A3BT.01	THCA	THCA_tumor_TCGA	tumor	3.3675
890	TCGA.BJ.A45F.01	THCA	THCA_tumor_TCGA	tumor	0.9568
891	TCGA.EM.A4FM.01	THCA	THCA_tumor_TCGA	tumor	2.5731
892	TCGA.J8.A4HW.01	THCA	THCA_tumor_TCGA	tumor	4.5161
893	TCGA.DE.A69K.01	THCA	THCA_tumor_TCGA	tumor	2.3536
894	TCGA.DJ.A1QH.01	THCA	THCA_tumor_TCGA	tumor	3.6532
895	TCGA.IM.A3ED.01	THCA	THCA_tumor_TCGA	tumor	4.6708
896	TCGA.L6.A4EU.01	THCA	THCA_tumor_TCGA	tumor	3.2929
897	TCGA.BJ.A0Z9.01	THCA	THCA_tumor_TCGA	tumor	3.6417
898	TCGA.DJ.A2Q0.01	THCA	THCA_tumor_TCGA	tumor	1.3567
899	TCGA.DJ.A2Q2.01	THCA	THCA_tumor_TCGA	tumor	2.6161
900	TCGA.DJ.A3V3.01	THCA	THCA_tumor_TCGA	tumor	1.9712
901	TCGA.E8.A3X7.01	THCA	THCA_tumor_TCGA	tumor	2.2663
902	TCGA.E8.A432.01	THCA	THCA_tumor_TCGA	tumor	2.1247
903	TCGA.E8.A437.01	THCA	THCA_tumor_TCGA	tumor	1.9302
904	TCGA.EL.A3H5.01	THCA	THCA_tumor_TCGA	tumor	2.5238
905	TCGA.FY.A3R6.01	THCA	THCA_tumor_TCGA	tumor	3.4945
906	TCGA.BJ.A291.01	THCA	THCA_tumor_TCGA	tumor	-0.4921
907	TCGA.DJ.A2QA.01	THCA	THCA_tumor_TCGA	tumor	1.1833
908	TCGA.E8.A242.01	THCA	THCA_tumor_TCGA	tumor	4.1539
909	TCGA.E8.A434.01	THCA	THCA_tumor_TCGA	tumor	2.1574
910	TCGA.EM.A22J.01	THCA	THCA_tumor_TCGA	tumor	0.3573
911	TCGA.ET.A25G.01	THCA	THCA_tumor_TCGA	tumor	4.4067
912	TCGA.DJ.A2PX.01	THCA	THCA_tumor_TCGA	tumor	2.4779
913	TCGA.E3.A3DZ.01	THCA	THCA_tumor_TCGA	tumor	1.2209
914	TCGA.EL.A3MW.01	THCA	THCA_tumor_TCGA	tumor	2.3788
915	TCGA.EL.A3T2.01	THCA	THCA_tumor_TCGA	tumor	1.8404
916	TCGA.EL.A4JZ.01	THCA	THCA_tumor_TCGA	tumor	3.5994
917	TCGA.EM.A1CS.01	THCA	THCA_tumor_TCGA	tumor	3.1971
918	TCGA.EM.A3FR.01	THCA	THCA_tumor_TCGA	tumor	2.1247
919	TCGA.EM.A3OA.01	THCA	THCA_tumor_TCGA	tumor	-0.6193
920	TCGA.ET.A39T.01	THCA	THCA_tumor_TCGA	tumor	2.3843
921	TCGA.FY.A40L.01	THCA	THCA_tumor_TCGA	tumor	2.3704
922	TCGA.FY.A40N.01	THCA	THCA_tumor_TCGA	tumor	1.2085
923	TCGA.IM.A3U3.01	THCA	THCA_tumor_TCGA	tumor	2.8681
924	TCGA.KS.A4ID.01	THCA	THCA_tumor_TCGA	tumor	2.7487
925	TCGA.BJ.A0ZF.01	THCA	THCA_tumor_TCGA	tumor	3.7529
926	TCGA.BJ.A192.01	THCA	THCA_tumor_TCGA	tumor	3.944
927	TCGA.EL.A4K0.01	THCA	THCA_tumor_TCGA	tumor	3.6872
928	TCGA.EM.A3O6.01	THCA	THCA_tumor_TCGA	tumor	0.1776
929	TCGA.H2.A26U.01	THCA	THCA_tumor_TCGA	tumor	4.8997
930	TCGA.J8.A3YG.01	THCA	THCA_tumor_TCGA	tumor	3.8521
931	TCGA.DJ.A2PV.01	THCA	THCA_tumor_TCGA	tumor	2.8442
932	TCGA.DJ.A2QB.01	THCA	THCA_tumor_TCGA	tumor	1.6695
933	TCGA.E8.A436.01	THCA	THCA_tumor_TCGA	tumor	3.907
934	TCGA.EL.A3N3.01	THCA	THCA_tumor_TCGA	tumor	4.2358
935	TCGA.EM.A1YD.01	THCA	THCA_tumor_TCGA	tumor	2.2391
936	TCGA.ET.A2N4.01	THCA	THCA_tumor_TCGA	tumor	1.2023
937	TCGA.BJ.A0ZH.01	THCA	THCA_tumor_TCGA	tumor	3.0074
938	TCGA.DE.A4MA.01	THCA	THCA_tumor_TCGA	tumor	3.4843
939	TCGA.DJ.A13P.01	THCA	THCA_tumor_TCGA	tumor	2.2633
940	TCGA.DJ.A2PU.01	THCA	THCA_tumor_TCGA	tumor	2.753
941	TCGA.DJ.A2Q7.01	THCA	THCA_tumor_TCGA	tumor	2.3193
942	TCGA.DJ.A3VI.01	THCA	THCA_tumor_TCGA	tumor	1.766
943	TCGA.E8.A2EA.01	THCA	THCA_tumor_TCGA	tumor	3.7259
944	TCGA.EM.A22I.01	THCA	THCA_tumor_TCGA	tumor	2.9562
945	TCGA.ET.A25L.01	THCA	THCA_tumor_TCGA	tumor	3.603
946	TCGA.FY.A3WA.01	THCA	THCA_tumor_TCGA	tumor	2.4934
947	TCGA.J8.A3NZ.01	THCA	THCA_tumor_TCGA	tumor	3.6838
948	TCGA.BJ.A3PT.01	THCA	THCA_tumor_TCGA	tumor	2.0254
949	TCGA.BJ.A45I.01	THCA	THCA_tumor_TCGA	tumor	3.5111
950	TCGA.BJ.A4O9.01	THCA	THCA_tumor_TCGA	tumor	-0.2328
951	TCGA.CE.A3ME.01	THCA	THCA_tumor_TCGA	tumor	1.7786
952	TCGA.DJ.A13X.01	THCA	THCA_tumor_TCGA	tumor	2.5731
953	TCGA.DJ.A3UN.01	THCA	THCA_tumor_TCGA	tumor	1.9564
954	TCGA.DJ.A3UR.01	THCA	THCA_tumor_TCGA	tumor	1.4911
955	TCGA.E8.A416.01	THCA	THCA_tumor_TCGA	tumor	3.5621
956	TCGA.EL.A3D6.01	THCA	THCA_tumor_TCGA	tumor	3.9459
957	TCGA.EM.A2CS.01	THCA	THCA_tumor_TCGA	tumor	1.9264
958	TCGA.ET.A25R.01	THCA	THCA_tumor_TCGA	tumor	3.1028
959	TCGA.ET.A2N0.01	THCA	THCA_tumor_TCGA	tumor	3.0688
960	TCGA.ET.A4KN.01	THCA	THCA_tumor_TCGA	tumor	2.5876
961	TCGA.FY.A40M.01	THCA	THCA_tumor_TCGA	tumor	3.2389
962	TCGA.DJ.A3UW.01	THCA	THCA_tumor_TCGA	tumor	3.1556
963	TCGA.DJ.A3V9.01	THCA	THCA_tumor_TCGA	tumor	3.335
964	TCGA.E8.A44K.01	THCA	THCA_tumor_TCGA	tumor	2.6232
965	TCGA.EL.A3CP.01	THCA	THCA_tumor_TCGA	tumor	1.8119
966	TCGA.FK.A3SH.01	THCA	THCA_tumor_TCGA	tumor	1.2636
967	TCGA.FY.A3R7.01	THCA	THCA_tumor_TCGA	tumor	3.4277
968	TCGA.QD.A8IV.01	THCA	THCA_tumor_TCGA	tumor	1.0079
969	TCGA.BJ.A191.01	THCA	THCA_tumor_TCGA	tumor	3.3647
970	TCGA.DE.A3KN.01	THCA	THCA_tumor_TCGA	tumor	2.578
971	TCGA.DJ.A3UU.01	THCA	THCA_tumor_TCGA	tumor	3.0217
972	TCGA.E3.A3E3.01	THCA	THCA_tumor_TCGA	tumor	2.7826
973	TCGA.EM.A2CJ.01	THCA	THCA_tumor_TCGA	tumor	2.0844
974	TCGA.EM.A4FN.01	THCA	THCA_tumor_TCGA	tumor	2.2931
975	TCGA.KS.A4I5.01	THCA	THCA_tumor_TCGA	tumor	2.8502
976	TCGA.L6.A4ET.01	THCA	THCA_tumor_TCGA	tumor	0.679
977	TCGA.BJ.A45G.01	THCA	THCA_tumor_TCGA	tumor	1.8683
978	TCGA.DJ.A4V4.01	THCA	THCA_tumor_TCGA	tumor	1.9226
979	TCGA.ET.A39K.01	THCA	THCA_tumor_TCGA	tumor	1.6785
980	TCGA.FY.A3NM.01	THCA	THCA_tumor_TCGA	tumor	1.5115
981	TCGA.FY.A3NN.01	THCA	THCA_tumor_TCGA	tumor	3.1344
982	TCGA.EL.A3CN.01	THCA	THCA_tumor_TCGA	tumor	4.0858
983	TCGA.EL.A3T7.01	THCA	THCA_tumor_TCGA	tumor	3.3633
984	TCGA.EL.A3TB.01	THCA	THCA_tumor_TCGA	tumor	2.6602
985	TCGA.EM.A1YE.01	THCA	THCA_tumor_TCGA	tumor	2.7444
986	TCGA.EM.A2CU.01	THCA	THCA_tumor_TCGA	tumor	2.2543
987	TCGA.EM.A2P3.01	THCA	THCA_tumor_TCGA	tumor	3.3535
988	TCGA.ET.A3BV.01	THCA	THCA_tumor_TCGA	tumor	5.1031
989	TCGA.J8.A3YD.01	THCA	THCA_tumor_TCGA	tumor	2.4225
990	TCGA.KS.A41I.01	THCA	THCA_tumor_TCGA	tumor	0.2154
991	TCGA.BJ.A28Z.01	THCA	THCA_tumor_TCGA	tumor	3.7529
992	TCGA.BJ.A45E.01	THCA	THCA_tumor_TCGA	tumor	3.421
993	TCGA.DJ.A2PY.01	THCA	THCA_tumor_TCGA	tumor	3.3731
994	TCGA.DJ.A3UX.01	THCA	THCA_tumor_TCGA	tumor	2.2452
995	TCGA.E3.A3E1.01	THCA	THCA_tumor_TCGA	tumor	3.0602
996	TCGA.EL.A3H4.01	THCA	THCA_tumor_TCGA	tumor	3.9487
997	TCGA.EL.A3ZR.01	THCA	THCA_tumor_TCGA	tumor	0.8327
998	TCGA.EM.A22K.01	THCA	THCA_tumor_TCGA	tumor	0.8883
999	TCGA.EM.A2CR.01	THCA	THCA_tumor_TCGA	tumor	0.3685
1000	TCGA.EM.A2OY.01	THCA	THCA_tumor_TCGA	tumor	-0.9686
1001	TCGA.EM.A3O7.01	THCA	THCA_tumor_TCGA	tumor	2.0878
1002	TCGA.ET.A2N5.01	THCA	THCA_tumor_TCGA	tumor	0.4552
1003	TCGA.FY.A40K.01	THCA	THCA_tumor_TCGA	tumor	2.9109
1004	TCGA.KS.A4I9.01	THCA	THCA_tumor_TCGA	tumor	3.1523
1005	TCGA.DJ.A3UM.01	THCA	THCA_tumor_TCGA	tumor	2.8955
1006	TCGA.DJ.A3UQ.01	THCA	THCA_tumor_TCGA	tumor	4.0073
1007	TCGA.E8.A414.01	THCA	THCA_tumor_TCGA	tumor	4.5928
1008	TCGA.EL.A3T0.01	THCA	THCA_tumor_TCGA	tumor	2.7292
1009	TCGA.EM.A3AL.01	THCA	THCA_tumor_TCGA	tumor	3.6509
1010	TCGA.ET.A4KQ.01	THCA	THCA_tumor_TCGA	tumor	1.5806
1011	TCGA.KS.A4IC.01	THCA	THCA_tumor_TCGA	tumor	1.5465
1012	TCGA.DE.A2OL.01	THCA	THCA_tumor_TCGA	tumor	3.4007
1013	TCGA.DJ.A2Q1.01	THCA	THCA_tumor_TCGA	tumor	3.0481
1014	TCGA.DJ.A3V2.01	THCA	THCA_tumor_TCGA	tumor	2.8321
1015	TCGA.DJ.A3V7.01	THCA	THCA_tumor_TCGA	tumor	2.4675
1016	TCGA.EL.A3D5.01	THCA	THCA_tumor_TCGA	tumor	0.1124
1017	TCGA.ET.A3BO.01	THCA	THCA_tumor_TCGA	tumor	3.2737
1018	TCGA.FE.A232.01	THCA	THCA_tumor_TCGA	tumor	4.5167
1019	TCGA.DE.A4MC.01	THCA	THCA_tumor_TCGA	tumor	3.4894
1020	TCGA.DJ.A3UT.01	THCA	THCA_tumor_TCGA	tumor	0.7916
1021	TCGA.EL.A4K2.01	THCA	THCA_tumor_TCGA	tumor	3.1228
1022	TCGA.EM.A3SU.01	THCA	THCA_tumor_TCGA	tumor	1.9859
1023	TCGA.ET.A3DP.01	THCA	THCA_tumor_TCGA	tumor	2.8321
1024	TCGA.ET.A3DQ.01	THCA	THCA_tumor_TCGA	tumor	3.5212
1025	TCGA.FK.A3S3.01	THCA	THCA_tumor_TCGA	tumor	0.9493
1026	TCGA.BJ.A2N9.01	THCA	THCA_tumor_TCGA	tumor	1.949
1027	TCGA.DJ.A1QN.01	THCA	THCA_tumor_TCGA	tumor	1.949
1028	TCGA.EL.A3ZH.01	THCA	THCA_tumor_TCGA	tumor	2.2901
1029	TCGA.EM.A3FN.01	THCA	THCA_tumor_TCGA	tumor	1.1897
1030	TCGA.EM.A3SZ.01	THCA	THCA_tumor_TCGA	tumor	3.573
1031	TCGA.EM.A4FQ.01	THCA	THCA_tumor_TCGA	tumor	2.0254
1032	TCGA.ET.A3DR.01	THCA	THCA_tumor_TCGA	tumor	4.1724
1033	TCGA.IM.A41Y.01	THCA	THCA_tumor_TCGA	tumor	3.4778
1034	TCGA.CE.A481.01	THCA	THCA_tumor_TCGA	tumor	2.609
1035	TCGA.EL.A3GX.01	THCA	THCA_tumor_TCGA	tumor	4.1236
1036	TCGA.EL.A3ZK.01	THCA	THCA_tumor_TCGA	tumor	2.7784
1037	TCGA.EL.A4JV.01	THCA	THCA_tumor_TCGA	tumor	1.3109
1038	TCGA.H2.A3RH.01	THCA	THCA_tumor_TCGA	tumor	2.7972
1039	TCGA.KS.A4IB.01	THCA	THCA_tumor_TCGA	tumor	2.1638
1040	TCGA.L6.A4EP.01	THCA	THCA_tumor_TCGA	tumor	2.5213
1041	TCGA.MK.A4N9.01	THCA	THCA_tumor_TCGA	tumor	0.8568
1042	TCGA.DJ.A2PS.01	THCA	THCA_tumor_TCGA	tumor	2.183
1043	TCGA.EL.A3GY.01	THCA	THCA_tumor_TCGA	tumor	3.795
1044	TCGA.EM.A2CQ.01	THCA	THCA_tumor_TCGA	tumor	2.6395
1045	TCGA.EM.A4FF.01	THCA	THCA_tumor_TCGA	tumor	2.1345
1046	TCGA.ET.A25J.01	THCA	THCA_tumor_TCGA	tumor	3.3661
1047	TCGA.H2.A422.01	THCA	THCA_tumor_TCGA	tumor	3.6816
1048	TCGA.BJ.A45J.01	THCA	THCA_tumor_TCGA	tumor	2.9013
1049	TCGA.DJ.A3VA.01	THCA	THCA_tumor_TCGA	tumor	2.9071
1050	TCGA.E8.A415.01	THCA	THCA_tumor_TCGA	tumor	2.5948
1051	TCGA.EM.A1CW.01	THCA	THCA_tumor_TCGA	tumor	1.9712
1052	TCGA.IM.A420.01	THCA	THCA_tumor_TCGA	tumor	2.6783
1053	TCGA.KS.A41L.01	THCA	THCA_tumor_TCGA	tumor	1.7744
1054	TCGA.BJ.A28R.01	THCA	THCA_tumor_TCGA	tumor	3.421
1055	TCGA.DJ.A2Q6.01	THCA	THCA_tumor_TCGA	tumor	2.7249
1056	TCGA.DJ.A3UP.01	THCA	THCA_tumor_TCGA	tumor	0.9789
1057	TCGA.DJ.A4V2.01	THCA	THCA_tumor_TCGA	tumor	4.2304
1058	TCGA.E8.A413.01	THCA	THCA_tumor_TCGA	tumor	3.8866
1059	TCGA.E8.A417.01	THCA	THCA_tumor_TCGA	tumor	2.8877
1060	TCGA.EL.A3T1.01	THCA	THCA_tumor_TCGA	tumor	3.981
1061	TCGA.EL.A4JW.01	THCA	THCA_tumor_TCGA	tumor	3.0127
1062	TCGA.CE.A484.01	THCA	THCA_tumor_TCGA	tumor	0.4233
1063	TCGA.DJ.A13T.01	THCA	THCA_tumor_TCGA	tumor	2.362
1064	TCGA.DJ.A3US.01	THCA	THCA_tumor_TCGA	tumor	3.6894
1065	TCGA.EL.A3CZ.01	THCA	THCA_tumor_TCGA	tumor	2.0604
1066	TCGA.EL.A3GS.01	THCA	THCA_tumor_TCGA	tumor	4.8105
1067	TCGA.EL.A3GW.01	THCA	THCA_tumor_TCGA	tumor	1.3454
1068	TCGA.EM.A2OW.01	THCA	THCA_tumor_TCGA	tumor	2.7572
1069	TCGA.ET.A25I.01	THCA	THCA_tumor_TCGA	tumor	0.7999
1070	TCGA.FE.A3PC.01	THCA	THCA_tumor_TCGA	tumor	1.0711
1071	TCGA.IM.A41Z.01	THCA	THCA_tumor_TCGA	tumor	0.9789
1072	TCGA.KS.A41F.01	THCA	THCA_tumor_TCGA	tumor	0.099
1073	TCGA.KS.A4I1.01	THCA	THCA_tumor_TCGA	tumor	1.5013
1074	TCGA.DE.A7U5.01	THCA	THCA_tumor_TCGA	tumor	4.222
1075	TCGA.DJ.A4UR.01	THCA	THCA_tumor_TCGA	tumor	0.5568
1076	TCGA.DJ.A4V0.01	THCA	THCA_tumor_TCGA	tumor	3.2189
1077	TCGA.EL.A3H7.01	THCA	THCA_tumor_TCGA	tumor	3.6136
1078	TCGA.EL.A4KH.01	THCA	THCA_tumor_TCGA	tumor	0.8246
1079	TCGA.EM.A3AN.01	THCA	THCA_tumor_TCGA	tumor	2.3732
1080	TCGA.ET.A25K.01	THCA	THCA_tumor_TCGA	tumor	2.8402
1081	TCGA.FE.A238.01	THCA	THCA_tumor_TCGA	tumor	2.3019
1082	TCGA.DJ.A3UK.01	THCA	THCA_tumor_TCGA	tumor	2.828
1083	TCGA.EL.A3H8.01	THCA	THCA_tumor_TCGA	tumor	3.1475
1084	TCGA.EL.A4KG.01	THCA	THCA_tumor_TCGA	tumor	4.149
1085	TCGA.ET.A25O.01	THCA	THCA_tumor_TCGA	tumor	1.4065
1086	TCGA.ET.A39N.01	THCA	THCA_tumor_TCGA	tumor	2.0111
1087	TCGA.BJ.A28T.01	THCA	THCA_tumor_TCGA	tumor	4.1684
1088	TCGA.CE.A483.01	THCA	THCA_tumor_TCGA	tumor	1.46
1089	TCGA.DE.A69J.01	THCA	THCA_tumor_TCGA	tumor	3.7971
1090	TCGA.DJ.A4UW.01	THCA	THCA_tumor_TCGA	tumor	2.4198
1091	TCGA.E3.A3E0.01	THCA	THCA_tumor_TCGA	tumor	1.8119
1092	TCGA.E3.A3E2.01	THCA	THCA_tumor_TCGA	tumor	2.6624
1093	TCGA.EL.A3GZ.01	THCA	THCA_tumor_TCGA	tumor	2.9729
1094	TCGA.EL.A3T6.01	THCA	THCA_tumor_TCGA	tumor	4.2472
1095	TCGA.EL.A3ZL.01	THCA	THCA_tumor_TCGA	tumor	0.5859
1096	TCGA.ET.A2N3.01	THCA	THCA_tumor_TCGA	tumor	2.4279
1097	TCGA.ET.A3BP.01	THCA	THCA_tumor_TCGA	tumor	1.7185
1098	TCGA.FY.A3I4.01	THCA	THCA_tumor_TCGA	tumor	3.7593
1099	TCGA.H2.A421.01	THCA	THCA_tumor_TCGA	tumor	2.4623
1100	TCGA.BJ.A0Z3.01	THCA	THCA_tumor_TCGA	tumor	2.8701
1101	TCGA.EL.A4K4.01	THCA	THCA_tumor_TCGA	tumor	3.7846
1102	TCGA.EM.A22L.01	THCA	THCA_tumor_TCGA	tumor	1.4652
1103	TCGA.EM.A3O8.01	THCA	THCA_tumor_TCGA	tumor	0.517
1104	TCGA.EM.A3OB.01	THCA	THCA_tumor_TCGA	tumor	3.0446
1105	TCGA.EM.A4FK.01	THCA	THCA_tumor_TCGA	tumor	0.3231
1106	TCGA.ET.A3BN.01	THCA	THCA_tumor_TCGA	tumor	4.6071
1107	TCGA.ET.A3DO.01	THCA	THCA_tumor_TCGA	tumor	3.4984
1108	TCGA.ET.A3DS.01	THCA	THCA_tumor_TCGA	tumor	1.5563
1109	TCGA.FE.A3PB.01	THCA	THCA_tumor_TCGA	tumor	2.4359
1110	TCGA.GE.A2C6.01	THCA	THCA_tumor_TCGA	tumor	2.4279
1111	TCGA.J8.A3O1.01	THCA	THCA_tumor_TCGA	tumor	2.4063
1112	TCGA.BJ.A28W.01	THCA	THCA_tumor_TCGA	tumor	2.9802
1113	TCGA.BJ.A28X.01	THCA	THCA_tumor_TCGA	tumor	3.868
1114	TCGA.DJ.A3UY.01	THCA	THCA_tumor_TCGA	tumor	3.9204
1115	TCGA.DJ.A3VD.01	THCA	THCA_tumor_TCGA	tumor	4.6491
1116	TCGA.DJ.A4UT.01	THCA	THCA_tumor_TCGA	tumor	3.5694
1117	TCGA.EM.A1CV.01	THCA	THCA_tumor_TCGA	tumor	1.8604
1118	TCGA.ET.A40P.01	THCA	THCA_tumor_TCGA	tumor	0.5271
1119	TCGA.IM.A3EB.01	THCA	THCA_tumor_TCGA	tumor	4.4634
1120	TCGA.EL.A3GO.01	THCA	THCA_tumor_TCGA	tumor	1.7786
1121	TCGA.EL.A3GR.01	THCA	THCA_tumor_TCGA	tumor	4.7071
1122	TCGA.EL.A4JX.01	THCA	THCA_tumor_TCGA	tumor	3.8925
1123	TCGA.EM.A3AP.01	THCA	THCA_tumor_TCGA	tumor	1.3511
1124	TCGA.FK.A3SE.01	THCA	THCA_tumor_TCGA	tumor	4.3002
1125	TCGA.J8.A3YE.01	THCA	THCA_tumor_TCGA	tumor	1.7403
1126	TCGA.BJ.A2N7.01	THCA	THCA_tumor_TCGA	tumor	1.4911
1127	TCGA.BJ.A2N8.01	THCA	THCA_tumor_TCGA	tumor	1.8957
1128	TCGA.CE.A13K.01	THCA	THCA_tumor_TCGA	tumor	1.8722
1129	TCGA.DE.A0Y2.01	THCA	THCA_tumor_TCGA	tumor	4.4784
1130	TCGA.DO.A1K0.01	THCA	THCA_tumor_TCGA	tumor	3.1095
1131	TCGA.E8.A419.01	THCA	THCA_tumor_TCGA	tumor	2.9562
1132	TCGA.EM.A3FK.01	THCA	THCA_tumor_TCGA	tumor	4.3786
1133	TCGA.ET.A3BW.01	THCA	THCA_tumor_TCGA	tumor	0.9789
1134	TCGA.FE.A230.01	THCA	THCA_tumor_TCGA	tumor	3.506
1135	TCGA.BJ.A2P4.01	THCA	THCA_tumor_TCGA	tumor	0.1519
1136	TCGA.H2.A3RI.01	THCA	THCA_tumor_TCGA	tumor	2.4857
1137	TCGA.CE.A27D.01	THCA	THCA_tumor_TCGA	tumor	2.9765
1138	TCGA.DJ.A13M.01	THCA	THCA_tumor_TCGA	tumor	0.1519
1139	TCGA.DJ.A3V8.01	THCA	THCA_tumor_TCGA	tumor	3.4007
1140	TCGA.EL.A3ZN.01	THCA	THCA_tumor_TCGA	tumor	1.6964
1141	TCGA.EM.A3SX.01	THCA	THCA_tumor_TCGA	tumor	1.2696
1142	TCGA.ET.A25N.01	THCA	THCA_tumor_TCGA	tumor	3.9487
1143	TCGA.FK.A3SB.01	THCA	THCA_tumor_TCGA	tumor	2.7249
1144	TCGA.KS.A41J.01	THCA	THCA_tumor_TCGA	tumor	2.9618
1145	TCGA.CE.A482.01	THCA	THCA_tumor_TCGA	tumor	2.4465
1146	TCGA.ET.A39S.01	THCA	THCA_tumor_TCGA	tumor	2.3251
1147	TCGA.ET.A3BQ.01	THCA	THCA_tumor_TCGA	tumor	3.0287
1148	TCGA.FE.A23A.01	THCA	THCA_tumor_TCGA	tumor	3.0092
1149	TCGA.EM.A2CP.01	THCA	THCA_tumor_TCGA	tumor	2.8681
1150	TCGA.EM.A4G1.01	THCA	THCA_tumor_TCGA	tumor	1.412
1151	TCGA.ET.A40T.01	THCA	THCA_tumor_TCGA	tumor	3.1829
1152	TCGA.FE.A234.01	THCA	THCA_tumor_TCGA	tumor	3.1028
1153	TCGA.FE.A235.01	THCA	THCA_tumor_TCGA	tumor	2.4439
1154	TCGA.E8.A433.01	THCA	THCA_tumor_TCGA	tumor	2.1925
1155	TCGA.EL.A3N2.01	THCA	THCA_tumor_TCGA	tumor	3.2647
1156	TCGA.EM.A3FJ.01	THCA	THCA_tumor_TCGA	tumor	1.2085
1157	TCGA.ET.A25P.01	THCA	THCA_tumor_TCGA	tumor	2.0325
1158	TCGA.ET.A39R.01	THCA	THCA_tumor_TCGA	tumor	3.1195
1159	TCGA.ET.A40R.01	THCA	THCA_tumor_TCGA	tumor	2.3926
1160	TCGA.DO.A1JZ.01	THCA	THCA_tumor_TCGA	tumor	3.1294
1161	TCGA.E8.A438.01	THCA	THCA_tumor_TCGA	tumor	0.6239
1162	TCGA.E8.A44M.01	THCA	THCA_tumor_TCGA	tumor	3.2359
1163	TCGA.ET.A39J.01	THCA	THCA_tumor_TCGA	tumor	3.3105
1164	TCGA.ET.A3DT.01	THCA	THCA_tumor_TCGA	tumor	3.9194
1165	TCGA.EL.A3CX.01	THCA	THCA_tumor_TCGA	tumor	3.5669
1166	TCGA.EL.A3ZS.01	THCA	THCA_tumor_TCGA	tumor	3.4958
1167	TCGA.DJ.A13V.01	THCA	THCA_tumor_TCGA	tumor	1.4547
1168	TCGA.ET.A3DU.01	THCA	THCA_tumor_TCGA	tumor	3.9204
1169	TCGA.FK.A3SG.01	THCA	THCA_tumor_TCGA	tumor	1.0151
1170	TCGA.FY.A3RA.01	THCA	THCA_tumor_TCGA	tumor	3.4661
1171	TCGA.DJ.A1QD.01	THCA	THCA_tumor_TCGA	tumor	3.0791
1172	TCGA.EM.A2CT.01	THCA	THCA_tumor_TCGA	tumor	1.1117
1173	TCGA.ET.A39L.01	THCA	THCA_tumor_TCGA	tumor	2.0004
1174	TCGA.MK.A4N7.01	THCA	THCA_tumor_TCGA	tumor	1.1184
1175	TCGA.DJ.A13S.01	THCA	THCA_tumor_TCGA	tumor	1.0847
1176	TCGA.EL.A3H3.01	THCA	THCA_tumor_TCGA	tumor	3.3364
1177	TCGA.EM.A3FQ.01	THCA	THCA_tumor_TCGA	tumor	4.0392
1178	TCGA.FE.A237.01	THCA	THCA_tumor_TCGA	tumor	2.9319
1179	TCGA.DJ.A3UV.01	THCA	THCA_tumor_TCGA	tumor	2.8178
1180	TCGA.E8.A2JQ.01	THCA	THCA_tumor_TCGA	tumor	3.6042
1181	TCGA.FE.A233.01	THCA	THCA_tumor_TCGA	tumor	2.9148
1182	TCGA.FE.A3PD.01	THCA	THCA_tumor_TCGA	tumor	1.8604
1183	TCGA.DJ.A4UP.01	THCA	THCA_tumor_TCGA	tumor	3.0163
1184	TCGA.XM.A8RI.01	THYM	THYM_tumor_TCGA	tumor	3.7877
1185	TCGA.XU.A92Z.01	THYM	THYM_tumor_TCGA	tumor	6.6757
1186	TCGA.XM.AAZ2.01	THYM	THYM_tumor_TCGA	tumor	3.4197
1187	TCGA.ZB.A96H.01	THYM	THYM_tumor_TCGA	tumor	3.623
1188	TCGA.ZB.A96P.01	THYM	THYM_tumor_TCGA	tumor	1.3051
1189	TCGA.3Q.A9WF.01	THYM	THYM_tumor_TCGA	tumor	2.1213
1190	TCGA.ZB.A964.01	THYM	THYM_tumor_TCGA	tumor	3.492
1191	TCGA.YT.A95H.01	THYM	THYM_tumor_TCGA	tumor	1.6785
1192	TCGA.ZB.A961.01	THYM	THYM_tumor_TCGA	tumor	1.6695
1193	TCGA.ZB.A96K.01	THYM	THYM_tumor_TCGA	tumor	3.492
1194	TCGA.4V.A9QI.01	THYM	THYM_tumor_TCGA	tumor	0.7058
1195	TCGA.X7.A8DJ.01	THYM	THYM_tumor_TCGA	tumor	2.5338
1196	TCGA.5V.A9RR.01	THYM	THYM_tumor_TCGA	tumor	2.0604
1197	TCGA.XH.A853.01	THYM	THYM_tumor_TCGA	tumor	3.1701
1198	TCGA.XM.A8RC.01	THYM	THYM_tumor_TCGA	tumor	2.7826
1199	TCGA.XM.A8RG.01	THYM	THYM_tumor_TCGA	tumor	5.6133
1200	TCGA.XU.A92U.01	THYM	THYM_tumor_TCGA	tumor	2.4805
1201	TCGA.3G.AB0Q.01	THYM	THYM_tumor_TCGA	tumor	3.6195
1202	TCGA.4V.A9QJ.01	THYM	THYM_tumor_TCGA	tumor	3.7709
1203	TCGA.XM.AAZ3.01	THYM	THYM_tumor_TCGA	tumor	3.335
1204	TCGA.ZB.A962.01	THYM	THYM_tumor_TCGA	tumor	3.4894
1205	TCGA.3S.A8YW.01	THYM	THYM_tumor_TCGA	tumor	1.5806
1206	TCGA.XU.A92O.01	THYM	THYM_tumor_TCGA	tumor	3.1228
1207	TCGA.XU.AAXZ.01	THYM	THYM_tumor_TCGA	tumor	2.4518
1208	TCGA.ZC.AAA7.01	THYM	THYM_tumor_TCGA	tumor	3.4007
1209	TCGA.4V.A9QW.01	THYM	THYM_tumor_TCGA	tumor	1.1706
1210	TCGA.5U.AB0E.01	THYM	THYM_tumor_TCGA	tumor	2.6783
1211	TCGA.XU.A92W.01	THYM	THYM_tumor_TCGA	tumor	2.9281
1212	TCGA.ZL.A9V6.01	THYM	THYM_tumor_TCGA	tumor	4.0064
1213	TCGA.ZB.A96E.01	THYM	THYM_tumor_TCGA	tumor	2.8055
1214	TCGA.ZB.A96G.01	THYM	THYM_tumor_TCGA	tumor	2.0742
1215	TCGA.5K.AAAP.01	THYM	THYM_tumor_TCGA	tumor	2.8422
1216	TCGA.X7.A8D8.01	THYM	THYM_tumor_TCGA	tumor	3.6451
1217	TCGA.ZB.A96A.01	THYM	THYM_tumor_TCGA	tumor	1.3791
1218	TCGA.4X.A9FA.01	THYM	THYM_tumor_TCGA	tumor	2.4571
1219	TCGA.YT.A95E.01	THYM	THYM_tumor_TCGA	tumor	1.4756
1220	TCGA.ZC.AAAH.01	THYM	THYM_tumor_TCGA	tumor	1.7316
1221	TCGA.X7.A8M1.01	THYM	THYM_tumor_TCGA	tumor	3.5621
1222	TCGA.ZB.A96B.01	THYM	THYM_tumor_TCGA	tumor	2.2482
1223	TCGA.XU.A92Q.01	THYM	THYM_tumor_TCGA	tumor	3.2796
1224	TCGA.ZB.A96Q.01	THYM	THYM_tumor_TCGA	tumor	3.8788
1225	TCGA.3G.AB0O.01	THYM	THYM_tumor_TCGA	tumor	2.0111
1226	TCGA.X7.A8DG.01	THYM	THYM_tumor_TCGA	tumor	2.2299
1227	TCGA.ZB.A963.01	THYM	THYM_tumor_TCGA	tumor	4.3184
1228	TCGA.3G.AB0T.01	THYM	THYM_tumor_TCGA	tumor	1.6327
1229	TCGA.X7.A8M8.01	THYM	THYM_tumor_TCGA	tumor	2.3704
1230	TCGA.4X.A9FB.01	THYM	THYM_tumor_TCGA	tumor	3.1797
1231	TCGA.XM.A8RL.01	THYM	THYM_tumor_TCGA	tumor	2.108
1232	TCGA.ZB.A96V.01	THYM	THYM_tumor_TCGA	tumor	3.668
1233	TCGA.X7.A8M6.01	THYM	THYM_tumor_TCGA	tumor	0.7407
1234	TCGA.XU.A930.01	THYM	THYM_tumor_TCGA	tumor	3.7539
1235	TCGA.XU.AAXY.01	THYM	THYM_tumor_TCGA	tumor	2.1114
1236	TCGA.XM.AAZ1.01	THYM	THYM_tumor_TCGA	tumor	2.0569
1237	TCGA.X7.A8M4.01	THYM	THYM_tumor_TCGA	tumor	1.7617
1238	TCGA.X7.A8DF.01	THYM	THYM_tumor_TCGA	tumor	2.6602
1239	TCGA.4V.A9QM.01	THYM	THYM_tumor_TCGA	tumor	3.4933
1240	TCGA.ZB.A96F.01	THYM	THYM_tumor_TCGA	tumor	3.5584
1241	TCGA.ZC.AAAA.01	THYM	THYM_tumor_TCGA	tumor	3.4778
1242	TCGA.ZB.A96R.01	THYM	THYM_tumor_TCGA	tumor	2.3788
1243	TCGA.XU.A932.01	THYM	THYM_tumor_TCGA	tumor	2.5707
1244	TCGA.X7.A8M7.01	THYM	THYM_tumor_TCGA	tumor	2.108
1245	TCGA.XU.A92X.01	THYM	THYM_tumor_TCGA	tumor	3.1971
1246	TCGA.XM.A8RF.01	THYM	THYM_tumor_TCGA	tumor	3.2405
1247	TCGA.XU.A92T.01	THYM	THYM_tumor_TCGA	tumor	2.971
1248	TCGA.4V.A9QT.01	THYM	THYM_tumor_TCGA	tumor	2.2421
1249	TCGA.ZB.A966.01	THYM	THYM_tumor_TCGA	tumor	2.7805
1250	TCGA.4V.A9QX.01	THYM	THYM_tumor_TCGA	tumor	2.233
1251	TCGA.ZB.A96C.01	THYM	THYM_tumor_TCGA	tumor	4.3435
1252	TCGA.3G.AB19.01	THYM	THYM_tumor_TCGA	tumor	5.3374
1253	TCGA.4V.A9QU.01	THYM	THYM_tumor_TCGA	tumor	1.8036
1254	TCGA.ZB.A965.01	THYM	THYM_tumor_TCGA	tumor	5.0135
1255	TCGA.ZC.AAAF.01	THYM	THYM_tumor_TCGA	tumor	2.4144
1256	TCGA.ZT.A8OM.01	THYM	THYM_tumor_TCGA	tumor	1.334
1257	TCGA.XU.A92V.01	THYM	THYM_tumor_TCGA	tumor	3.5486
1258	TCGA.ZB.A969.01	THYM	THYM_tumor_TCGA	tumor	4.5123
1259	TCGA.5U.AB0D.01	THYM	THYM_tumor_TCGA	tumor	1.1641
1260	TCGA.X7.A8DB.01	THYM	THYM_tumor_TCGA	tumor	0.7146
1261	TCGA.XM.A8R9.01	THYM	THYM_tumor_TCGA	tumor	3.3773
1262	TCGA.XU.A92Y.01	THYM	THYM_tumor_TCGA	tumor	2.909
1263	TCGA.ZB.A96I.01	THYM	THYM_tumor_TCGA	tumor	3.0428
1264	TCGA.ZB.A96L.01	THYM	THYM_tumor_TCGA	tumor	4.5466
1265	TCGA.XM.A8RD.01	THYM	THYM_tumor_TCGA	tumor	2.3898
1266	TCGA.XM.A8RB.01	THYM	THYM_tumor_TCGA	tumor	2.5137
1267	TCGA.XM.A8R8.01	THYM	THYM_tumor_TCGA	tumor	3.6589
1268	TCGA.X7.A8M5.01	THYM	THYM_tumor_TCGA	tumor	2.3843
1269	TCGA.XU.A936.01	THYM	THYM_tumor_TCGA	tumor	3.1765
1270	TCGA.X7.A8M3.01	THYM	THYM_tumor_TCGA	tumor	3.2915
1271	TCGA.XU.AAY0.01	THYM	THYM_tumor_TCGA	tumor	2.3222
1272	TCGA.X7.A8M0.01	THYM	THYM_tumor_TCGA	tumor	3.6916
1273	TCGA.XU.A931.01	THYM	THYM_tumor_TCGA	tumor	2.0111
1274	TCGA.YT.A95G.01	THYM	THYM_tumor_TCGA	tumor	2.824
1275	TCGA.XM.A8RH.01	THYM	THYM_tumor_TCGA	tumor	2.2019
1276	TCGA.4V.A9QL.01	THYM	THYM_tumor_TCGA	tumor	2.8402
1277	TCGA.5U.AB0F.01	THYM	THYM_tumor_TCGA	tumor	1.9601
1278	TCGA.4X.A9F9.01	THYM	THYM_tumor_TCGA	tumor	1.7954
1279	TCGA.ZB.A96M.01	THYM	THYM_tumor_TCGA	tumor	3.2065
1280	TCGA.3S.AAYX.01	THYM	THYM_tumor_TCGA	tumor	1.3735
1281	TCGA.YT.A95F.01	THYM	THYM_tumor_TCGA	tumor	3.0876
1282	TCGA.X7.A8DD.01	THYM	THYM_tumor_TCGA	tumor	1.766
1283	TCGA.XM.A8RE.01	THYM	THYM_tumor_TCGA	tumor	2.0912
1284	TCGA.ZB.A96O.01	THYM	THYM_tumor_TCGA	tumor	2.0465
1285	TCGA.4V.A9QS.01	THYM	THYM_tumor_TCGA	tumor	1.9786
1286	TCGA.5G.A9ZZ.01	THYM	THYM_tumor_TCGA	tumor	3.9783
1287	TCGA.XU.A933.01	THYM	THYM_tumor_TCGA	tumor	3.8441
1288	TCGA.ZB.A96D.01	THYM	THYM_tumor_TCGA	tumor	3.6089
1289	TCGA.4V.A9QR.01	THYM	THYM_tumor_TCGA	tumor	1.5366
1290	TCGA.XU.AAY1.01	THYM	THYM_tumor_TCGA	tumor	1.8604
1291	TCGA.4X.A9FC.01	THYM	THYM_tumor_TCGA	tumor	1.7446
1292	TCGA.YT.A95D.01	THYM	THYM_tumor_TCGA	tumor	3.6463
1293	TCGA.X7.A8D6.01	THYM	THYM_tumor_TCGA	tumor	2.5263
1294	TCGA.X7.A8D7.01	THYM	THYM_tumor_TCGA	tumor	2.2391
1295	TCGA.XU.AAXV.01	THYM	THYM_tumor_TCGA	tumor	2.4412
1296	TCGA.XU.AAXX.01	THYM	THYM_tumor_TCGA	tumor	2.93
1297	TCGA.4X.A9FD.01	THYM	THYM_tumor_TCGA	tumor	2.5948
1298	TCGA.4V.A9QN.01	THYM	THYM_tumor_TCGA	tumor	1.8323
1299	TCGA.XU.AAXW.01	THYM	THYM_tumor_TCGA	tumor	3.2662
1300	TCGA.X7.A8DE.01	THYM	THYM_tumor_TCGA	tumor	2.9544
1301	TCGA.3T.AA9L.01	THYM	THYM_tumor_TCGA	tumor	1.8996
1302	TCGA.X7.A8D9.01	THYM	THYM_tumor_TCGA	tumor	2.6693
1303	TCGA.XY.A8S2.01	TGCT	TGCT_tumor_TCGA	tumor	3.3134
1304	TCGA.YU.A94I.01	TGCT	TGCT_tumor_TCGA	tumor	4.0109
1305	TCGA.2G.AAG3.01	TGCT	TGCT_tumor_TCGA	tumor	4.1384
1306	TCGA.XE.AANV.01	TGCT	TGCT_tumor_TCGA	tumor	4.0782
1307	TCGA.2G.AAGM.01	TGCT	TGCT_tumor_TCGA	tumor	3.9156
1308	TCGA.XE.AAOF.01	TGCT	TGCT_tumor_TCGA	tumor	3.4291
1309	TCGA.ZM.AA0H.01	TGCT	TGCT_tumor_TCGA	tumor	3.6782
1310	TCGA.2X.A9D5.01	TGCT	TGCT_tumor_TCGA	tumor	4.5249
1311	TCGA.2G.AAHA.01	TGCT	TGCT_tumor_TCGA	tumor	5.4373
1312	TCGA.XE.AAO6.01	TGCT	TGCT_tumor_TCGA	tumor	4.1612
1313	TCGA.2G.AAH8.01	TGCT	TGCT_tumor_TCGA	tumor	3.4398
1314	TCGA.YU.A90W.01	TGCT	TGCT_tumor_TCGA	tumor	3.8269
1315	TCGA.ZM.AA06.01	TGCT	TGCT_tumor_TCGA	tumor	1.4911
1316	TCGA.2G.AALP.01	TGCT	TGCT_tumor_TCGA	tumor	3.7709
1317	TCGA.2X.A9D6.01	TGCT	TGCT_tumor_TCGA	tumor	4.425
1318	TCGA.2G.AAFI.01	TGCT	TGCT_tumor_TCGA	tumor	3.8289
1319	TCGA.2G.AAGN.01	TGCT	TGCT_tumor_TCGA	tumor	4.0506
1320	TCGA.2G.AAGO.01	TGCT	TGCT_tumor_TCGA	tumor	3.9901
1321	TCGA.XE.AAO4.01	TGCT	TGCT_tumor_TCGA	tumor	2.7292
1322	TCGA.2G.AAGS.01	TGCT	TGCT_tumor_TCGA	tumor	3.5827
1323	TCGA.VF.A8AE.01	TGCT	TGCT_tumor_TCGA	tumor	2.8602
1324	TCGA.XE.AANJ.01	TGCT	TGCT_tumor_TCGA	tumor	5.2277
1325	TCGA.XE.AAOD.01	TGCT	TGCT_tumor_TCGA	tumor	3.4894
1326	TCGA.ZM.AA0E.01	TGCT	TGCT_tumor_TCGA	tumor	3.4129
1327	TCGA.2G.AAEX.01	TGCT	TGCT_tumor_TCGA	tumor	2.8178
1328	TCGA.2G.AAFH.01	TGCT	TGCT_tumor_TCGA	tumor	2.9966
1329	TCGA.2G.AAGA.01	TGCT	TGCT_tumor_TCGA	tumor	3.7335
1330	TCGA.2G.AAGW.01	TGCT	TGCT_tumor_TCGA	tumor	3.3307
1331	TCGA.SB.A76C.01	TGCT	TGCT_tumor_TCGA	tumor	3.603
1332	TCGA.WZ.A8D5.01	TGCT	TGCT_tumor_TCGA	tumor	2.8877
1333	TCGA.XE.AAOL.01	TGCT	TGCT_tumor_TCGA	tumor	1.4228
1334	TCGA.2G.AAFE.01	TGCT	TGCT_tumor_TCGA	tumor	4.5522
1335	TCGA.S6.A8JW.01	TGCT	TGCT_tumor_TCGA	tumor	4.0841
1336	TCGA.XE.AANI.01	TGCT	TGCT_tumor_TCGA	tumor	4.5589
1337	TCGA.XY.A9T9.01	TGCT	TGCT_tumor_TCGA	tumor	3.5742
1338	TCGA.2G.AAG5.01	TGCT	TGCT_tumor_TCGA	tumor	4.3965
1339	TCGA.VF.A8AD.01	TGCT	TGCT_tumor_TCGA	tumor	5.0679
1340	TCGA.ZM.AA05.01	TGCT	TGCT_tumor_TCGA	tumor	3.6301
1341	TCGA.2G.AAFL.01	TGCT	TGCT_tumor_TCGA	tumor	4.048
1342	TCGA.XE.A9SE.01	TGCT	TGCT_tumor_TCGA	tumor	3.7083
1343	TCGA.XY.A89B.01	TGCT	TGCT_tumor_TCGA	tumor	5.0117
1344	TCGA.ZM.AA0F.01	TGCT	TGCT_tumor_TCGA	tumor	4.0207
1345	TCGA.2G.AAH4.01	TGCT	TGCT_tumor_TCGA	tumor	4.706
1346	TCGA.4K.AA1G.01	TGCT	TGCT_tumor_TCGA	tumor	4.6983
1347	TCGA.YU.A912.01	TGCT	TGCT_tumor_TCGA	tumor	4.0046
1348	TCGA.ZM.AA0D.01	TGCT	TGCT_tumor_TCGA	tumor	4.6491
1349	TCGA.2G.AAF8.01	TGCT	TGCT_tumor_TCGA	tumor	3.0358
1350	TCGA.2G.AAFO.01	TGCT	TGCT_tumor_TCGA	tumor	3.5299
1351	TCGA.2G.AAG7.01	TGCT	TGCT_tumor_TCGA	tumor	3.5839
1352	TCGA.2G.AAGI.01	TGCT	TGCT_tumor_TCGA	tumor	4.4588
1353	TCGA.2G.AAGP.01	TGCT	TGCT_tumor_TCGA	tumor	4.3111
1354	TCGA.2G.AAHC.01	TGCT	TGCT_tumor_TCGA	tumor	4.9016
1355	TCGA.X3.A8G4.01	TGCT	TGCT_tumor_TCGA	tumor	3.9213
1356	TCGA.XE.AAO3.01	TGCT	TGCT_tumor_TCGA	tumor	3.6669
1357	TCGA.2G.AAFZ.01	TGCT	TGCT_tumor_TCGA	tumor	4.439
1358	TCGA.2G.AAHN.01	TGCT	TGCT_tumor_TCGA	tumor	4.97
1359	TCGA.2G.AAHT.01	TGCT	TGCT_tumor_TCGA	tumor	4.3046
1360	TCGA.2G.AAL7.01	TGCT	TGCT_tumor_TCGA	tumor	3.7561
1361	TCGA.ZM.AA0B.01	TGCT	TGCT_tumor_TCGA	tumor	1.9675
1362	TCGA.2G.AAEW.01	TGCT	TGCT_tumor_TCGA	tumor	4.6916
1363	TCGA.2G.AAFM.01	TGCT	TGCT_tumor_TCGA	tumor	2.8582
1364	TCGA.2G.AAFV.01	TGCT	TGCT_tumor_TCGA	tumor	4.5886
1365	TCGA.2G.AAHP.01	TGCT	TGCT_tumor_TCGA	tumor	2.0742
1366	TCGA.2G.AAL5.01	TGCT	TGCT_tumor_TCGA	tumor	3.1797
1367	TCGA.4K.AAAL.01	TGCT	TGCT_tumor_TCGA	tumor	2.561
1368	TCGA.VF.A8A9.01	TGCT	TGCT_tumor_TCGA	tumor	3.4945
1369	TCGA.VF.A8AB.01	TGCT	TGCT_tumor_TCGA	tumor	5.6625
1370	TCGA.XE.AAOC.01	TGCT	TGCT_tumor_TCGA	tumor	3.9847
1371	TCGA.2G.AAF4.01	TGCT	TGCT_tumor_TCGA	tumor	3.4804
1372	TCGA.2G.AAFG.01	TGCT	TGCT_tumor_TCGA	tumor	4.2847
1373	TCGA.2G.AAGT.01	TGCT	TGCT_tumor_TCGA	tumor	4.5104
1374	TCGA.2G.AAH0.01	TGCT	TGCT_tumor_TCGA	tumor	3.5349
1375	TCGA.SN.A84W.01	TGCT	TGCT_tumor_TCGA	tumor	4.4509
1376	TCGA.SO.A8JP.01	TGCT	TGCT_tumor_TCGA	tumor	4.0909
1377	TCGA.VF.A8AC.01	TGCT	TGCT_tumor_TCGA	tumor	3.6184
1378	TCGA.XE.A8H5.01	TGCT	TGCT_tumor_TCGA	tumor	4.673
1379	TCGA.YU.AA61.01	TGCT	TGCT_tumor_TCGA	tumor	4.8022
1380	TCGA.2G.AAF1.01	TGCT	TGCT_tumor_TCGA	tumor	4.5429
1381	TCGA.2G.AAF6.01	TGCT	TGCT_tumor_TCGA	tumor	3.9496
1382	TCGA.2G.AAGC.01	TGCT	TGCT_tumor_TCGA	tumor	4.1954
1383	TCGA.2G.AAGF.01	TGCT	TGCT_tumor_TCGA	tumor	3.6905
1384	TCGA.2G.AAGJ.01	TGCT	TGCT_tumor_TCGA	tumor	4.8895
1385	TCGA.2G.AAGY.01	TGCT	TGCT_tumor_TCGA	tumor	4.3611
1386	TCGA.WZ.A7V4.01	TGCT	TGCT_tumor_TCGA	tumor	4.0488
1387	TCGA.YU.A94D.01	TGCT	TGCT_tumor_TCGA	tumor	3.7614
1388	TCGA.2G.AAGZ.01	TGCT	TGCT_tumor_TCGA	tumor	4.1036
1389	TCGA.S6.A8JX.01	TGCT	TGCT_tumor_TCGA	tumor	3.4075
1390	TCGA.S6.A8JY.01	TGCT	TGCT_tumor_TCGA	tumor	3.2158
1391	TCGA.WZ.A7V5.01	TGCT	TGCT_tumor_TCGA	tumor	3.5559
1392	TCGA.XE.AAOB.01	TGCT	TGCT_tumor_TCGA	tumor	4.5934
1393	TCGA.YU.AA4L.01	TGCT	TGCT_tumor_TCGA	tumor	4.4562
1394	TCGA.2G.AAFN.01	TGCT	TGCT_tumor_TCGA	tumor	3.5827
1395	TCGA.2G.AAHL.01	TGCT	TGCT_tumor_TCGA	tumor	3.87
1396	TCGA.2G.AAKL.01	TGCT	TGCT_tumor_TCGA	tumor	5.1044
1397	TCGA.4K.AA1H.01	TGCT	TGCT_tumor_TCGA	tumor	4.834
1398	TCGA.4K.AA1I.01	TGCT	TGCT_tumor_TCGA	tumor	3.7582
1399	TCGA.SN.A6IS.01	TGCT	TGCT_tumor_TCGA	tumor	3.3221
1400	TCGA.W4.A7U2.01	TGCT	TGCT_tumor_TCGA	tumor	3.9599
1401	TCGA.W4.A7U3.01	TGCT	TGCT_tumor_TCGA	tumor	4.9704
1402	TCGA.YU.A90S.01	TGCT	TGCT_tumor_TCGA	tumor	6.1536
1403	TCGA.2G.AAG9.01	TGCT	TGCT_tumor_TCGA	tumor	3.5863
1404	TCGA.2G.AAHG.01	TGCT	TGCT_tumor_TCGA	tumor	3.5312
1405	TCGA.YU.A90P.01	TGCT	TGCT_tumor_TCGA	tumor	4.6474
1406	TCGA.2G.AAFY.01	TGCT	TGCT_tumor_TCGA	tumor	4.2751
1407	TCGA.2G.AAG6.01	TGCT	TGCT_tumor_TCGA	tumor	4.3541
1408	TCGA.XE.A8H1.01	TGCT	TGCT_tumor_TCGA	tumor	3.3478
1409	TCGA.XE.AAOJ.01	TGCT	TGCT_tumor_TCGA	tumor	3.5387
1410	TCGA.XY.A8S3.01	TGCT	TGCT_tumor_TCGA	tumor	3.5803
1411	TCGA.2G.AAFJ.01	TGCT	TGCT_tumor_TCGA	tumor	5.0418
1412	TCGA.2G.AAG0.01	TGCT	TGCT_tumor_TCGA	tumor	3.3407
1413	TCGA.2G.AAGV.01	TGCT	TGCT_tumor_TCGA	tumor	2.3677
1414	TCGA.W4.A7U4.01	TGCT	TGCT_tumor_TCGA	tumor	4.0488
1415	TCGA.XE.A8H4.01	TGCT	TGCT_tumor_TCGA	tumor	4.2533
1416	TCGA.XE.AANR.01	TGCT	TGCT_tumor_TCGA	tumor	4.1531
1417	TCGA.YU.A90Y.01	TGCT	TGCT_tumor_TCGA	tumor	4.4108
1418	TCGA.2G.AAGX.01	TGCT	TGCT_tumor_TCGA	tumor	4.0688
1419	TCGA.2G.AAKG.01	TGCT	TGCT_tumor_TCGA	tumor	4.1676
1420	TCGA.SB.A6J6.01	TGCT	TGCT_tumor_TCGA	tumor	3.5473
1421	TCGA.2G.AAG8.01	TGCT	TGCT_tumor_TCGA	tumor	3.9783
1422	TCGA.2G.AAGE.01	TGCT	TGCT_tumor_TCGA	tumor	4.402
1423	TCGA.SN.A84X.01	TGCT	TGCT_tumor_TCGA	tumor	2.5188
1424	TCGA.YU.A90Q.01	TGCT	TGCT_tumor_TCGA	tumor	4.6352
1425	TCGA.2G.AAGG.01	TGCT	TGCT_tumor_TCGA	tumor	3.3619
1426	TCGA.2G.AAGK.01	TGCT	TGCT_tumor_TCGA	tumor	4.6089
1427	TCGA.2G.AAH2.01	TGCT	TGCT_tumor_TCGA	tumor	3.7857
1428	TCGA.2G.AAH3.01	TGCT	TGCT_tumor_TCGA	tumor	3.866
1429	TCGA.WZ.A7V3.01	TGCT	TGCT_tumor_TCGA	tumor	4.1417
1430	TCGA.2G.AAKH.01	TGCT	TGCT_tumor_TCGA	tumor	4.8861
1431	TCGA.2G.AAKD.01	TGCT	TGCT_tumor_TCGA	tumor	3.4843
1432	TCGA.SN.A84Y.01	TGCT	TGCT_tumor_TCGA	tumor	3.5498
1433	TCGA.VF.A8A8.01	TGCT	TGCT_tumor_TCGA	tumor	2.5061
1434	TCGA.2G.AAKM.01	TGCT	TGCT_tumor_TCGA	tumor	4.7783
1435	TCGA.2G.AAKO.01	TGCT	TGCT_tumor_TCGA	tumor	4.3463
1436	TCGA.2G.AALF.01	TGCT	TGCT_tumor_TCGA	tumor	3.695
1437	TCGA.2G.AALG.01	TGCT	TGCT_tumor_TCGA	tumor	3.2158
1438	TCGA.2G.AALN.01	TGCT	TGCT_tumor_TCGA	tumor	3.9289
1439	TCGA.2G.AALO.01	TGCT	TGCT_tumor_TCGA	tumor	3.87
1440	TCGA.2G.AALQ.01	TGCT	TGCT_tumor_TCGA	tumor	3.5424
1441	TCGA.2G.AALR.01	TGCT	TGCT_tumor_TCGA	tumor	4.2373
1442	TCGA.2G.AALS.01	TGCT	TGCT_tumor_TCGA	tumor	4.0064
1443	TCGA.2G.AALT.01	TGCT	TGCT_tumor_TCGA	tumor	4.5398
1444	TCGA.2G.AALW.01	TGCT	TGCT_tumor_TCGA	tumor	4.6905
1445	TCGA.2G.AALX.01	TGCT	TGCT_tumor_TCGA	tumor	3.8085
1446	TCGA.2G.AALY.01	TGCT	TGCT_tumor_TCGA	tumor	4.2669
1447	TCGA.2G.AALZ.01	TGCT	TGCT_tumor_TCGA	tumor	4.2743
1448	TCGA.2G.AAM2.01	TGCT	TGCT_tumor_TCGA	tumor	3.8511
1449	TCGA.2G.AAM3.01	TGCT	TGCT_tumor_TCGA	tumor	3.6972
1450	TCGA.2G.AAM4.01	TGCT	TGCT_tumor_TCGA	tumor	2.7508
1451	TCGA.CD.5804.01	STAD	STAD_tumor_TCGA	tumor	5.3851
1452	TCGA.CG.4306.01	STAD	STAD_tumor_TCGA	tumor	4.8243
1453	TCGA.F1.6177.01	STAD	STAD_tumor_TCGA	tumor	6.0953
1454	TCGA.VQ.A923.01	STAD	STAD_tumor_TCGA	tumor	5.4236
1455	TCGA.BR.4366.01	STAD	STAD_tumor_TCGA	tumor	5.425
1456	TCGA.CG.5716.01	STAD	STAD_tumor_TCGA	tumor	5.4125
1457	TCGA.CG.4442.01	STAD	STAD_tumor_TCGA	tumor	4.6809
1458	TCGA.CG.4304.01	STAD	STAD_tumor_TCGA	tumor	5.0955
1459	TCGA.IN.A6RL.01	STAD	STAD_tumor_TCGA	tumor	6.1823
1460	TCGA.IN.A6RR.01	STAD	STAD_tumor_TCGA	tumor	4.248
1461	TCGA.CG.4437.01	STAD	STAD_tumor_TCGA	tumor	5.8207
1462	TCGA.CG.4441.01	STAD	STAD_tumor_TCGA	tumor	5.2107
1463	TCGA.CG.5723.01	STAD	STAD_tumor_TCGA	tumor	5.533
1464	TCGA.CD.5798.01	STAD	STAD_tumor_TCGA	tumor	4.5856
1465	TCGA.RD.A7C1.01	STAD	STAD_tumor_TCGA	tumor	4.7608
1466	TCGA.BR.7703.01	STAD	STAD_tumor_TCGA	tumor	4.7592
1467	TCGA.CG.4449.01	STAD	STAD_tumor_TCGA	tumor	4.9237
1468	TCGA.VQ.A927.01	STAD	STAD_tumor_TCGA	tumor	5.1851
1469	TCGA.BR.4256.01	STAD	STAD_tumor_TCGA	tumor	5.3671
1470	TCGA.D7.5578.01	STAD	STAD_tumor_TCGA	tumor	5.3779
1471	TCGA.IN.8462.01	STAD	STAD_tumor_TCGA	tumor	3.2602
1472	TCGA.BR.8591.01	STAD	STAD_tumor_TCGA	tumor	5.3473
1473	TCGA.F1.6874.01	STAD	STAD_tumor_TCGA	tumor	6.1018
1474	TCGA.F1.6875.01	STAD	STAD_tumor_TCGA	tumor	4.1692
1475	TCGA.FP.8099.01	STAD	STAD_tumor_TCGA	tumor	5.1772
1476	TCGA.VQ.A8E3.01	STAD	STAD_tumor_TCGA	tumor	3.1653
1477	TCGA.BR.4367.01	STAD	STAD_tumor_TCGA	tumor	4.773
1478	TCGA.KB.A93J.01	STAD	STAD_tumor_TCGA	tumor	5.6637
1479	TCGA.MX.A5UG.01	STAD	STAD_tumor_TCGA	tumor	5.8253
1480	TCGA.RD.A8N5.01	STAD	STAD_tumor_TCGA	tumor	5.4842
1481	TCGA.VQ.A8PE.01	STAD	STAD_tumor_TCGA	tumor	4.9982
1482	TCGA.VQ.A91U.01	STAD	STAD_tumor_TCGA	tumor	4.9074
1483	TCGA.BR.A4CS.01	STAD	STAD_tumor_TCGA	tumor	3.5645
1484	TCGA.D7.6822.01	STAD	STAD_tumor_TCGA	tumor	4.6804
1485	TCGA.FP.7735.01	STAD	STAD_tumor_TCGA	tumor	6.6699
1486	TCGA.FP.7916.01	STAD	STAD_tumor_TCGA	tumor	5.7118
1487	TCGA.FP.7998.01	STAD	STAD_tumor_TCGA	tumor	6.2192
1488	TCGA.FP.A9TM.01	STAD	STAD_tumor_TCGA	tumor	5.4858
1489	TCGA.HU.A4H8.01	STAD	STAD_tumor_TCGA	tumor	5.365
1490	TCGA.BR.8678.01	STAD	STAD_tumor_TCGA	tumor	5.5154
1491	TCGA.CD.A4MG.01	STAD	STAD_tumor_TCGA	tumor	3.0163
1492	TCGA.CG.4444.01	STAD	STAD_tumor_TCGA	tumor	4.8017
1493	TCGA.CG.4475.01	STAD	STAD_tumor_TCGA	tumor	5.735
1494	TCGA.HU.8249.01	STAD	STAD_tumor_TCGA	tumor	6.0486
1495	TCGA.IN.A6RS.01	STAD	STAD_tumor_TCGA	tumor	5.6285
1496	TCGA.VQ.A8PF.01	STAD	STAD_tumor_TCGA	tumor	5.5339
1497	TCGA.VQ.A8PP.01	STAD	STAD_tumor_TCGA	tumor	5.9286
1498	TCGA.BR.4369.01	STAD	STAD_tumor_TCGA	tumor	4.9552
1499	TCGA.BR.6707.01	STAD	STAD_tumor_TCGA	tumor	4.9463
1500	TCGA.BR.8683.01	STAD	STAD_tumor_TCGA	tumor	5.599
1501	TCGA.D7.6518.01	STAD	STAD_tumor_TCGA	tumor	4.6685
1502	TCGA.D7.8575.01	STAD	STAD_tumor_TCGA	tumor	6.0579
1503	TCGA.HU.8610.01	STAD	STAD_tumor_TCGA	tumor	6.0624
1504	TCGA.HU.A4GH.01	STAD	STAD_tumor_TCGA	tumor	4.889
1505	TCGA.VQ.AA6J.01	STAD	STAD_tumor_TCGA	tumor	5.332
1506	TCGA.B7.A5TJ.01	STAD	STAD_tumor_TCGA	tumor	5.2483
1507	TCGA.BR.7851.01	STAD	STAD_tumor_TCGA	tumor	5.2932
1508	TCGA.BR.7901.01	STAD	STAD_tumor_TCGA	tumor	5.5379
1509	TCGA.CD.8536.01	STAD	STAD_tumor_TCGA	tumor	5.1922
1510	TCGA.HU.A4G6.01	STAD	STAD_tumor_TCGA	tumor	6.3016
1511	TCGA.HU.A4GC.01	STAD	STAD_tumor_TCGA	tumor	5.1416
1512	TCGA.IP.7968.01	STAD	STAD_tumor_TCGA	tumor	5.5383
1513	TCGA.VQ.A8PO.01	STAD	STAD_tumor_TCGA	tumor	4.7819
1514	TCGA.VQ.A91X.01	STAD	STAD_tumor_TCGA	tumor	4.7159
1515	TCGA.VQ.A94O.01	STAD	STAD_tumor_TCGA	tumor	4.95
1516	TCGA.CG.5726.01	STAD	STAD_tumor_TCGA	tumor	5.4871
1517	TCGA.D7.A4YU.01	STAD	STAD_tumor_TCGA	tumor	4.5553
1518	TCGA.HU.A4GU.01	STAD	STAD_tumor_TCGA	tumor	6.3185
1519	TCGA.HU.A4HD.01	STAD	STAD_tumor_TCGA	tumor	4.0488
1520	TCGA.VQ.A94T.01	STAD	STAD_tumor_TCGA	tumor	5.9713
1521	TCGA.BR.4191.01	STAD	STAD_tumor_TCGA	tumor	6.1753
1522	TCGA.BR.8059.01	STAD	STAD_tumor_TCGA	tumor	5.1571
1523	TCGA.BR.A4PF.01	STAD	STAD_tumor_TCGA	tumor	4.7549
1524	TCGA.CG.5725.01	STAD	STAD_tumor_TCGA	tumor	4.6508
1525	TCGA.D7.8574.01	STAD	STAD_tumor_TCGA	tumor	5.7592
1526	TCGA.D7.8578.01	STAD	STAD_tumor_TCGA	tumor	5.6393
1527	TCGA.HU.A4H0.01	STAD	STAD_tumor_TCGA	tumor	6.0851
1528	TCGA.RD.A8MW.01	STAD	STAD_tumor_TCGA	tumor	5.8053
1529	TCGA.VQ.A8P3.01	STAD	STAD_tumor_TCGA	tumor	4.449
1530	TCGA.CG.5720.01	STAD	STAD_tumor_TCGA	tumor	5.6271
1531	TCGA.HU.A4GQ.01	STAD	STAD_tumor_TCGA	tumor	4.735
1532	TCGA.HU.A4H5.01	STAD	STAD_tumor_TCGA	tumor	6.2747
1533	TCGA.R5.A805.01	STAD	STAD_tumor_TCGA	tumor	6.1058
1534	TCGA.ZA.A8F6.01	STAD	STAD_tumor_TCGA	tumor	5.1014
1535	TCGA.3M.AB46.01	STAD	STAD_tumor_TCGA	tumor	3.3421
1536	TCGA.BR.6801.01	STAD	STAD_tumor_TCGA	tumor	5.9096
1537	TCGA.BR.A44U.01	STAD	STAD_tumor_TCGA	tumor	3.9865
1538	TCGA.BR.A4J2.01	STAD	STAD_tumor_TCGA	tumor	5.8339
1539	TCGA.CG.4469.01	STAD	STAD_tumor_TCGA	tumor	4.0497
1540	TCGA.EQ.A4SO.01	STAD	STAD_tumor_TCGA	tumor	6.0609
1541	TCGA.F1.A448.01	STAD	STAD_tumor_TCGA	tumor	5.1061
1542	TCGA.HU.8608.01	STAD	STAD_tumor_TCGA	tumor	5.4871
1543	TCGA.IN.A6RO.01	STAD	STAD_tumor_TCGA	tumor	5.7323
1544	TCGA.RD.A8N1.01	STAD	STAD_tumor_TCGA	tumor	5.5132
1545	TCGA.VQ.A8DZ.01	STAD	STAD_tumor_TCGA	tumor	5.5562
1546	TCGA.VQ.A91D.01	STAD	STAD_tumor_TCGA	tumor	4.918
1547	TCGA.VQ.A922.01	STAD	STAD_tumor_TCGA	tumor	5.6597
1548	TCGA.VQ.A94U.01	STAD	STAD_tumor_TCGA	tumor	3.906
1549	TCGA.BR.6457.01	STAD	STAD_tumor_TCGA	tumor	5.468
1550	TCGA.BR.7197.01	STAD	STAD_tumor_TCGA	tumor	5.1962
1551	TCGA.BR.8384.01	STAD	STAD_tumor_TCGA	tumor	5.3639
1552	TCGA.BR.8686.01	STAD	STAD_tumor_TCGA	tumor	5.1148
1553	TCGA.CD.5801.01	STAD	STAD_tumor_TCGA	tumor	6.832
1554	TCGA.CG.4305.01	STAD	STAD_tumor_TCGA	tumor	5.1934
1555	TCGA.CG.4476.01	STAD	STAD_tumor_TCGA	tumor	5.748
1556	TCGA.FP.7829.01	STAD	STAD_tumor_TCGA	tumor	5.8458
1557	TCGA.HU.A4GF.01	STAD	STAD_tumor_TCGA	tumor	5.5714
1558	TCGA.IN.A7NU.01	STAD	STAD_tumor_TCGA	tumor	4.7517
1559	TCGA.VQ.A8PD.01	STAD	STAD_tumor_TCGA	tumor	5.5466
1560	TCGA.VQ.A91K.01	STAD	STAD_tumor_TCGA	tumor	6.0255
1561	TCGA.VQ.A924.01	STAD	STAD_tumor_TCGA	tumor	4.3039
1562	TCGA.CD.A486.01	STAD	STAD_tumor_TCGA	tumor	4.6747
1563	TCGA.CG.4443.01	STAD	STAD_tumor_TCGA	tumor	5.353
1564	TCGA.CG.5734.01	STAD	STAD_tumor_TCGA	tumor	4.7038
1565	TCGA.F1.A72C.01	STAD	STAD_tumor_TCGA	tumor	3.4034
1566	TCGA.FP.8631.01	STAD	STAD_tumor_TCGA	tumor	4.4027
1567	TCGA.FP.A4BF.01	STAD	STAD_tumor_TCGA	tumor	4.6854
1568	TCGA.HU.A4HB.01	STAD	STAD_tumor_TCGA	tumor	4.9486
1569	TCGA.IN.8663.01	STAD	STAD_tumor_TCGA	tumor	5.0592
1570	TCGA.KB.A93G.01	STAD	STAD_tumor_TCGA	tumor	5.5198
1571	TCGA.VQ.A8E0.01	STAD	STAD_tumor_TCGA	tumor	5.3572
1572	TCGA.VQ.A8P2.01	STAD	STAD_tumor_TCGA	tumor	5.0794
1573	TCGA.VQ.AA64.01	STAD	STAD_tumor_TCGA	tumor	6.0365
1574	TCGA.VQ.AA6G.01	STAD	STAD_tumor_TCGA	tumor	6.0764
1575	TCGA.VQ.AA6I.01	STAD	STAD_tumor_TCGA	tumor	6.1485
1576	TCGA.BR.6565.01	STAD	STAD_tumor_TCGA	tumor	5.433
1577	TCGA.VQ.A8P5.01	STAD	STAD_tumor_TCGA	tumor	5.5919
1578	TCGA.VQ.A91A.01	STAD	STAD_tumor_TCGA	tumor	5.235
1579	TCGA.VQ.A91Y.01	STAD	STAD_tumor_TCGA	tumor	5.0871
1580	TCGA.VQ.A92D.01	STAD	STAD_tumor_TCGA	tumor	4.4384
1581	TCGA.CG.5732.01	STAD	STAD_tumor_TCGA	tumor	5.5295
1582	TCGA.D7.A6EZ.01	STAD	STAD_tumor_TCGA	tumor	5.8738
1583	TCGA.HU.8243.01	STAD	STAD_tumor_TCGA	tumor	5.1567
1584	TCGA.MX.A663.01	STAD	STAD_tumor_TCGA	tumor	5.6068
1585	TCGA.RD.A7BT.01	STAD	STAD_tumor_TCGA	tumor	5.4243
1586	TCGA.VQ.A925.01	STAD	STAD_tumor_TCGA	tumor	5.2231
1587	TCGA.BR.4294.01	STAD	STAD_tumor_TCGA	tumor	2.7073
1588	TCGA.BR.6802.01	STAD	STAD_tumor_TCGA	tumor	4.5085
1589	TCGA.BR.7715.01	STAD	STAD_tumor_TCGA	tumor	5.4992
1590	TCGA.BR.8362.01	STAD	STAD_tumor_TCGA	tumor	5.5012
1591	TCGA.BR.A4QM.01	STAD	STAD_tumor_TCGA	tumor	2.4198
1592	TCGA.CD.8529.01	STAD	STAD_tumor_TCGA	tumor	6.0708
1593	TCGA.D7.6521.01	STAD	STAD_tumor_TCGA	tumor	5.3705
1594	TCGA.VQ.A8PC.01	STAD	STAD_tumor_TCGA	tumor	5.0453
1595	TCGA.BR.7196.01	STAD	STAD_tumor_TCGA	tumor	5.5805
1596	TCGA.D7.6820.01	STAD	STAD_tumor_TCGA	tumor	6.1048
1597	TCGA.IN.A6RJ.01	STAD	STAD_tumor_TCGA	tumor	2.5585
1598	TCGA.BR.6706.01	STAD	STAD_tumor_TCGA	tumor	4.9982
1599	TCGA.BR.7717.01	STAD	STAD_tumor_TCGA	tumor	4.3827
1600	TCGA.BR.8372.01	STAD	STAD_tumor_TCGA	tumor	5.2739
1601	TCGA.BR.A4J1.01	STAD	STAD_tumor_TCGA	tumor	3.8177
1602	TCGA.D7.6817.01	STAD	STAD_tumor_TCGA	tumor	5.5714
1603	TCGA.D7.A4YX.01	STAD	STAD_tumor_TCGA	tumor	6.1326
1604	TCGA.IN.AB1V.01	STAD	STAD_tumor_TCGA	tumor	3.5645
1605	TCGA.VQ.A8DU.01	STAD	STAD_tumor_TCGA	tumor	3.866
1606	TCGA.VQ.A91S.01	STAD	STAD_tumor_TCGA	tumor	5.0401
1607	TCGA.VQ.A94R.01	STAD	STAD_tumor_TCGA	tumor	4.9704
1608	TCGA.B7.5818.01	STAD	STAD_tumor_TCGA	tumor	6.0622
1609	TCGA.BR.7722.01	STAD	STAD_tumor_TCGA	tumor	4.0251
1610	TCGA.BR.8371.01	STAD	STAD_tumor_TCGA	tumor	3.9983
1611	TCGA.BR.8590.01	STAD	STAD_tumor_TCGA	tumor	5.6648
1612	TCGA.CD.A4MI.01	STAD	STAD_tumor_TCGA	tumor	4.306
1613	TCGA.D7.6527.01	STAD	STAD_tumor_TCGA	tumor	4.9709
1614	TCGA.D7.A6F2.01	STAD	STAD_tumor_TCGA	tumor	5.43
1615	TCGA.FP.8211.01	STAD	STAD_tumor_TCGA	tumor	5.0427
1616	TCGA.VQ.A8PH.01	STAD	STAD_tumor_TCGA	tumor	3.2343
1617	TCGA.BR.8291.01	STAD	STAD_tumor_TCGA	tumor	5.7669
1618	TCGA.BR.8484.01	STAD	STAD_tumor_TCGA	tumor	5.2461
1619	TCGA.D7.A4YY.01	STAD	STAD_tumor_TCGA	tumor	5.0427
1620	TCGA.HU.A4GN.01	STAD	STAD_tumor_TCGA	tumor	5.0335
1621	TCGA.MX.A666.01	STAD	STAD_tumor_TCGA	tumor	4.2064
1622	TCGA.VQ.A91Q.01	STAD	STAD_tumor_TCGA	tumor	5.682
1623	TCGA.B7.A5TN.01	STAD	STAD_tumor_TCGA	tumor	5.0571
1624	TCGA.BR.6563.01	STAD	STAD_tumor_TCGA	tumor	3.9974
1625	TCGA.BR.7958.01	STAD	STAD_tumor_TCGA	tumor	6.1587
1626	TCGA.CD.5813.01	STAD	STAD_tumor_TCGA	tumor	5.4809
1627	TCGA.CD.A4MJ.01	STAD	STAD_tumor_TCGA	tumor	5.3107
1628	TCGA.FP.A8CX.01	STAD	STAD_tumor_TCGA	tumor	5.72
1629	TCGA.BR.6455.01	STAD	STAD_tumor_TCGA	tumor	6.4862
1630	TCGA.BR.7723.01	STAD	STAD_tumor_TCGA	tumor	5.0418
1631	TCGA.BR.7959.01	STAD	STAD_tumor_TCGA	tumor	5.5778
1632	TCGA.BR.8483.01	STAD	STAD_tumor_TCGA	tumor	4.2639
1633	TCGA.BR.8676.01	STAD	STAD_tumor_TCGA	tumor	3.5839
1634	TCGA.CD.8535.01	STAD	STAD_tumor_TCGA	tumor	5.5979
1635	TCGA.CG.5724.01	STAD	STAD_tumor_TCGA	tumor	5.3327
1636	TCGA.IN.7808.01	STAD	STAD_tumor_TCGA	tumor	4.5638
1637	TCGA.VQ.A8E7.01	STAD	STAD_tumor_TCGA	tumor	5.7666
1638	TCGA.VQ.AA6K.01	STAD	STAD_tumor_TCGA	tumor	6.1904
1639	TCGA.BR.4357.01	STAD	STAD_tumor_TCGA	tumor	5.2806
1640	TCGA.BR.6454.01	STAD	STAD_tumor_TCGA	tumor	5.8339
1641	TCGA.BR.8297.01	STAD	STAD_tumor_TCGA	tumor	5.6806
1642	TCGA.BR.A4IY.01	STAD	STAD_tumor_TCGA	tumor	5.3053
1643	TCGA.CD.A489.01	STAD	STAD_tumor_TCGA	tumor	4.2327
1644	TCGA.CG.5717.01	STAD	STAD_tumor_TCGA	tumor	3.8847
1645	TCGA.CG.5721.01	STAD	STAD_tumor_TCGA	tumor	6.1274
1646	TCGA.D7.6522.01	STAD	STAD_tumor_TCGA	tumor	5.7304
1647	TCGA.D7.6525.01	STAD	STAD_tumor_TCGA	tumor	6.519
1648	TCGA.VQ.A8PK.01	STAD	STAD_tumor_TCGA	tumor	5.4748
1649	TCGA.VQ.A91V.01	STAD	STAD_tumor_TCGA	tumor	5.5479
1650	TCGA.BR.8289.01	STAD	STAD_tumor_TCGA	tumor	5.528
1651	TCGA.BR.A452.01	STAD	STAD_tumor_TCGA	tumor	3.6148
1652	TCGA.CD.A48A.01	STAD	STAD_tumor_TCGA	tumor	5.4702
1653	TCGA.CG.4436.01	STAD	STAD_tumor_TCGA	tumor	5.4125
1654	TCGA.D7.8572.01	STAD	STAD_tumor_TCGA	tumor	5.66
1655	TCGA.D7.8573.01	STAD	STAD_tumor_TCGA	tumor	4.9364
1656	TCGA.D7.A747.01	STAD	STAD_tumor_TCGA	tumor	4.0357
1657	TCGA.VQ.A8E2.01	STAD	STAD_tumor_TCGA	tumor	4.9327
1658	TCGA.VQ.A94P.01	STAD	STAD_tumor_TCGA	tumor	4.4357
1659	TCGA.VQ.AA6F.01	STAD	STAD_tumor_TCGA	tumor	6.0732
1660	TCGA.BR.4187.01	STAD	STAD_tumor_TCGA	tumor	4.8177
1661	TCGA.BR.8589.01	STAD	STAD_tumor_TCGA	tumor	6.082
1662	TCGA.BR.A4J5.01	STAD	STAD_tumor_TCGA	tumor	4.3017
1663	TCGA.CG.4438.01	STAD	STAD_tumor_TCGA	tumor	6.0255
1664	TCGA.D7.A4YT.01	STAD	STAD_tumor_TCGA	tumor	4.6826
1665	TCGA.HU.8238.01	STAD	STAD_tumor_TCGA	tumor	4.8714
1666	TCGA.HU.A4GD.01	STAD	STAD_tumor_TCGA	tumor	2.9857
1667	TCGA.RD.A8MV.01	STAD	STAD_tumor_TCGA	tumor	5.0041
1668	TCGA.VQ.A8PM.01	STAD	STAD_tumor_TCGA	tumor	4.773
1669	TCGA.VQ.AA6A.01	STAD	STAD_tumor_TCGA	tumor	6.1115
1670	TCGA.BR.8367.01	STAD	STAD_tumor_TCGA	tumor	6.086
1671	TCGA.BR.8380.01	STAD	STAD_tumor_TCGA	tumor	5.8985
1672	TCGA.BR.A4J9.01	STAD	STAD_tumor_TCGA	tumor	4.3972
1673	TCGA.FP.A4BE.01	STAD	STAD_tumor_TCGA	tumor	4.431
1674	TCGA.BR.6453.01	STAD	STAD_tumor_TCGA	tumor	4.7394
1675	TCGA.HU.A4G3.01	STAD	STAD_tumor_TCGA	tumor	5.0365
1676	TCGA.D7.6520.01	STAD	STAD_tumor_TCGA	tumor	5.2906
1677	TCGA.D7.6524.01	STAD	STAD_tumor_TCGA	tumor	5.585
1678	TCGA.D7.6818.01	STAD	STAD_tumor_TCGA	tumor	5.0211
1679	TCGA.VQ.A8PJ.01	STAD	STAD_tumor_TCGA	tumor	4.443
1680	TCGA.B7.A5TI.01	STAD	STAD_tumor_TCGA	tumor	5.4016
1681	TCGA.BR.8682.01	STAD	STAD_tumor_TCGA	tumor	5.2932
1682	TCGA.CD.8532.01	STAD	STAD_tumor_TCGA	tumor	4.2601
1683	TCGA.3M.AB47.01	STAD	STAD_tumor_TCGA	tumor	4.1923
1684	TCGA.B7.A5TK.01	STAD	STAD_tumor_TCGA	tumor	4.3979
1685	TCGA.BR.4267.01	STAD	STAD_tumor_TCGA	tumor	4.7415
1686	TCGA.BR.8381.01	STAD	STAD_tumor_TCGA	tumor	5.1827
1687	TCGA.BR.A453.01	STAD	STAD_tumor_TCGA	tumor	3.6428
1688	TCGA.CD.8530.01	STAD	STAD_tumor_TCGA	tumor	4.8385
1689	TCGA.R5.A7O7.01	STAD	STAD_tumor_TCGA	tumor	5.4706
1690	TCGA.VQ.A8PX.01	STAD	STAD_tumor_TCGA	tumor	4.845
1691	TCGA.IN.7806.01	STAD	STAD_tumor_TCGA	tumor	4.7253
1692	TCGA.BR.8286.01	STAD	STAD_tumor_TCGA	tumor	5.858
1693	TCGA.BR.A4J7.01	STAD	STAD_tumor_TCGA	tumor	3.6463
1694	TCGA.CG.4472.01	STAD	STAD_tumor_TCGA	tumor	5.1073
1695	TCGA.FP.8209.01	STAD	STAD_tumor_TCGA	tumor	6.0061
1696	TCGA.VQ.A928.01	STAD	STAD_tumor_TCGA	tumor	5.291
1697	TCGA.CD.8533.01	STAD	STAD_tumor_TCGA	tumor	3.9289
1698	TCGA.FP.8210.01	STAD	STAD_tumor_TCGA	tumor	5.7963
1699	TCGA.VQ.A8DV.01	STAD	STAD_tumor_TCGA	tumor	3.7625
1700	TCGA.VQ.AA6B.01	STAD	STAD_tumor_TCGA	tumor	4.889
1701	TCGA.BR.A4IV.01	STAD	STAD_tumor_TCGA	tumor	4.7187
1702	TCGA.RD.A7BS.01	STAD	STAD_tumor_TCGA	tumor	4.3513
1703	TCGA.BR.8680.01	STAD	STAD_tumor_TCGA	tumor	4.1796
1704	TCGA.CD.5799.01	STAD	STAD_tumor_TCGA	tumor	5.5747
1705	TCGA.HU.A4G2.01	STAD	STAD_tumor_TCGA	tumor	5.6676
1706	TCGA.IN.A6RI.01	STAD	STAD_tumor_TCGA	tumor	4.2518
1707	TCGA.SW.A7EB.01	STAD	STAD_tumor_TCGA	tumor	4.8334
1708	TCGA.D7.8570.01	STAD	STAD_tumor_TCGA	tumor	5.6244
1709	TCGA.BR.4279.01	STAD	STAD_tumor_TCGA	tumor	4.6776
1710	TCGA.VQ.A8DT.01	STAD	STAD_tumor_TCGA	tumor	4.7903
1711	TCGA.BR.6710.01	STAD	STAD_tumor_TCGA	tumor	3.9156
1712	TCGA.CD.8534.01	STAD	STAD_tumor_TCGA	tumor	4.3758
1713	TCGA.BR.A4J4.01	STAD	STAD_tumor_TCGA	tumor	6.2369
1714	TCGA.VQ.AA69.01	STAD	STAD_tumor_TCGA	tumor	6.6661
1715	TCGA.VQ.A91W.01	STAD	STAD_tumor_TCGA	tumor	5.5364
1716	TCGA.HF.7132.01	STAD	STAD_tumor_TCGA	tumor	5.4784
1717	TCGA.HF.7134.01	STAD	STAD_tumor_TCGA	tumor	6.3288
1718	TCGA.HF.7136.01	STAD	STAD_tumor_TCGA	tumor	5.7554
1719	TCGA.BR.8486.01	STAD	STAD_tumor_TCGA	tumor	3.9346
1720	TCGA.CD.A4MH.01	STAD	STAD_tumor_TCGA	tumor	3.3869
1721	TCGA.MX.A5UJ.01	STAD	STAD_tumor_TCGA	tumor	4.8968
1722	TCGA.BR.8368.01	STAD	STAD_tumor_TCGA	tumor	5.6085
1723	TCGA.CD.8525.01	STAD	STAD_tumor_TCGA	tumor	4.2758
1724	TCGA.HU.8604.01	STAD	STAD_tumor_TCGA	tumor	5.1081
1725	TCGA.CG.4466.01	STAD	STAD_tumor_TCGA	tumor	6.1785
1726	TCGA.BR.4253.01	STAD	STAD_tumor_TCGA	tumor	4.7893
1727	TCGA.BR.8366.01	STAD	STAD_tumor_TCGA	tumor	5.8197
1728	TCGA.RD.A8NB.01	STAD	STAD_tumor_TCGA	tumor	5.3772
1729	TCGA.BR.4257.01	STAD	STAD_tumor_TCGA	tumor	5.2296
1730	TCGA.CD.A48C.01	STAD	STAD_tumor_TCGA	tumor	5.3205
1731	TCGA.D7.A6F0.01	STAD	STAD_tumor_TCGA	tumor	4.8817
1732	TCGA.KB.A93H.01	STAD	STAD_tumor_TCGA	tumor	4.7291
1733	TCGA.ZQ.A9CR.01	STAD	STAD_tumor_TCGA	tumor	5.4797
1734	TCGA.BR.4280.01	STAD	STAD_tumor_TCGA	tumor	4.6106
1735	TCGA.BR.4368.01	STAD	STAD_tumor_TCGA	tumor	4.1547
1736	TCGA.BR.6452.01	STAD	STAD_tumor_TCGA	tumor	6.1783
1737	TCGA.CD.5803.01	STAD	STAD_tumor_TCGA	tumor	5.6787
1738	TCGA.CG.5718.01	STAD	STAD_tumor_TCGA	tumor	5.851
1739	TCGA.IN.AB1X.01	STAD	STAD_tumor_TCGA	tumor	4.2465
1740	TCGA.RD.A8N6.01	STAD	STAD_tumor_TCGA	tumor	4.9649
1741	TCGA.HU.8244.01	STAD	STAD_tumor_TCGA	tumor	4.4784
1742	TCGA.BR.4255.01	STAD	STAD_tumor_TCGA	tumor	5.55661479599
1743	TCGA.BR.8369.01	STAD	STAD_tumor_TCGA	tumor	5.8568
1744	TCGA.HU.A4GY.01	STAD	STAD_tumor_TCGA	tumor	4.7209
1745	TCGA.BR.8060.01	STAD	STAD_tumor_TCGA	tumor	3.5009
1746	TCGA.BR.A4QL.01	STAD	STAD_tumor_TCGA	tumor	2.296
1747	TCGA.CG.4301.01	STAD	STAD_tumor_TCGA	tumor	5.439
1748	TCGA.HF.A5NB.01	STAD	STAD_tumor_TCGA	tumor	5.07
1749	TCGA.BR.4362.01	STAD	STAD_tumor_TCGA	tumor	4.5723
1750	TCGA.BR.4370.01	STAD	STAD_tumor_TCGA	tumor	4.5123
1751	TCGA.BR.6456.01	STAD	STAD_tumor_TCGA	tumor	5.6534
1752	TCGA.BR.8677.01	STAD	STAD_tumor_TCGA	tumor	5.0457
1753	TCGA.BR.4292.01	STAD	STAD_tumor_TCGA	tumor	5.2676
1754	TCGA.BR.8363.01	STAD	STAD_tumor_TCGA	tumor	5.0427
1755	TCGA.CD.8526.01	STAD	STAD_tumor_TCGA	tumor	5.0739
1756	TCGA.IN.A7NT.01	STAD	STAD_tumor_TCGA	tumor	4.4556
1757	TCGA.BR.8080.01	STAD	STAD_tumor_TCGA	tumor	5.6476
1758	TCGA.BR.8284.01	STAD	STAD_tumor_TCGA	tumor	5.9923
1759	TCGA.BR.A4PD.01	STAD	STAD_tumor_TCGA	tumor	5.9291
1760	TCGA.CD.8527.01	STAD	STAD_tumor_TCGA	tumor	4.2929
1761	TCGA.CG.4462.01	STAD	STAD_tumor_TCGA	tumor	5.6971
1762	TCGA.D7.A6EX.01	STAD	STAD_tumor_TCGA	tumor	1.949
1763	TCGA.D7.A6EY.01	STAD	STAD_tumor_TCGA	tumor	5.6591
1764	TCGA.HU.A4H6.01	STAD	STAD_tumor_TCGA	tumor	4.5898
1765	TCGA.VQ.A8P8.01	STAD	STAD_tumor_TCGA	tumor	4.686
1766	TCGA.VQ.A8PU.01	STAD	STAD_tumor_TCGA	tumor	6.7016
1767	TCGA.BR.4371.01	STAD	STAD_tumor_TCGA	tumor	4.439
1768	TCGA.BR.8081.01	STAD	STAD_tumor_TCGA	tumor	5.7269
1769	TCGA.BR.8361.01	STAD	STAD_tumor_TCGA	tumor	4.4562
1770	TCGA.BR.A4J8.01	STAD	STAD_tumor_TCGA	tumor	3.3605
1771	TCGA.D7.A6EV.01	STAD	STAD_tumor_TCGA	tumor	5.7835
1772	TCGA.EQ.8122.01	STAD	STAD_tumor_TCGA	tumor	5.7716
1773	TCGA.HJ.7597.01	STAD	STAD_tumor_TCGA	tumor	6.3662
1774	TCGA.HU.A4G8.01	STAD	STAD_tumor_TCGA	tumor	4.3206
1775	TCGA.HU.A4GT.01	STAD	STAD_tumor_TCGA	tumor	5.1603
1776	TCGA.BR.8078.01	STAD	STAD_tumor_TCGA	tumor	4.0082
1777	TCGA.BR.8365.01	STAD	STAD_tumor_TCGA	tumor	5.5717
1778	TCGA.BR.A4CR.01	STAD	STAD_tumor_TCGA	tumor	5.0549
1779	TCGA.BR.A4QI.01	STAD	STAD_tumor_TCGA	tumor	4.6508
1780	TCGA.D7.6528.01	STAD	STAD_tumor_TCGA	tumor	6.3487
1781	TCGA.D7.6815.01	STAD	STAD_tumor_TCGA	tumor	5.7687
1782	TCGA.HU.A4GX.01	STAD	STAD_tumor_TCGA	tumor	3.9384
1783	TCGA.R5.A7ZR.01	STAD	STAD_tumor_TCGA	tumor	3.9175
1784	TCGA.BR.7704.01	STAD	STAD_tumor_TCGA	tumor	5.4216
1785	TCGA.BR.7707.01	STAD	STAD_tumor_TCGA	tumor	4.7038
1786	TCGA.BR.A4J6.01	STAD	STAD_tumor_TCGA	tumor	4.3903
1787	TCGA.CG.4465.01	STAD	STAD_tumor_TCGA	tumor	5.2976
1788	TCGA.D7.A4YV.01	STAD	STAD_tumor_TCGA	tumor	5.8189
1789	TCGA.BR.6705.01	STAD	STAD_tumor_TCGA	tumor	6.1465
1790	TCGA.BR.8485.01	STAD	STAD_tumor_TCGA	tumor	5.0383
1791	TCGA.BR.A4PE.01	STAD	STAD_tumor_TCGA	tumor	6.1871
1792	TCGA.CG.4440.01	STAD	STAD_tumor_TCGA	tumor	7.2895
1793	TCGA.RD.A7BW.01	STAD	STAD_tumor_TCGA	tumor	4.8817
1794	TCGA.BR.8382.01	STAD	STAD_tumor_TCGA	tumor	4.9547
1795	TCGA.BR.8687.01	STAD	STAD_tumor_TCGA	tumor	5.7814
1796	TCGA.CG.4474.01	STAD	STAD_tumor_TCGA	tumor	5.6115
1797	TCGA.CG.5722.01	STAD	STAD_tumor_TCGA	tumor	6.2542
1798	TCGA.D7.6526.01	STAD	STAD_tumor_TCGA	tumor	6.2273
1799	TCGA.HU.A4G9.01	STAD	STAD_tumor_TCGA	tumor	5.0113
1800	TCGA.VQ.A91E.01	STAD	STAD_tumor_TCGA	tumor	5.0549
1801	TCGA.VQ.A91Z.01	STAD	STAD_tumor_TCGA	tumor	7.2889
1802	TCGA.BR.4201.01	STAD	STAD_tumor_TCGA	tumor	4.7431
1803	TCGA.BR.4361.01	STAD	STAD_tumor_TCGA	tumor	4.6972
1804	TCGA.CD.8531.01	STAD	STAD_tumor_TCGA	tumor	6.868
1805	TCGA.CG.4460.01	STAD	STAD_tumor_TCGA	tumor	3.8857
1806	TCGA.D7.8579.01	STAD	STAD_tumor_TCGA	tumor	5.3844
1807	TCGA.R5.A7ZE.01	STAD	STAD_tumor_TCGA	tumor	4.3484
1808	TCGA.BR.8373.01	STAD	STAD_tumor_TCGA	tumor	5.5537
1809	TCGA.R5.A7ZF.01	STAD	STAD_tumor_TCGA	tumor	4.835
1810	TCGA.VQ.A8PB.01	STAD	STAD_tumor_TCGA	tumor	5.1851
1811	TCGA.BR.6566.01	STAD	STAD_tumor_TCGA	tumor	4.1915
1812	TCGA.BR.6852.01	STAD	STAD_tumor_TCGA	tumor	4.5693
1813	TCGA.BR.8487.01	STAD	STAD_tumor_TCGA	tumor	4.4463
1814	TCGA.D7.6519.01	STAD	STAD_tumor_TCGA	tumor	4.7399
1815	TCGA.IN.A7NR.01	STAD	STAD_tumor_TCGA	tumor	4.6713
1816	TCGA.BR.8592.01	STAD	STAD_tumor_TCGA	tumor	5.3481
1817	TCGA.BR.8679.01	STAD	STAD_tumor_TCGA	tumor	4.9383
1818	TCGA.RD.A8N9.01	STAD	STAD_tumor_TCGA	tumor	4.9598
1819	TCGA.BR.7716.01	STAD	STAD_tumor_TCGA	tumor	5.6462
1820	TCGA.HU.A4GP.01	STAD	STAD_tumor_TCGA	tumor	5.1098
1821	TCGA.CD.8524.01	STAD	STAD_tumor_TCGA	tumor	5.0803
1822	TCGA.D7.A74A.01	STAD	STAD_tumor_TCGA	tumor	4.3709
1823	TCGA.SW.A7EA.01	STAD	STAD_tumor_TCGA	tumor	3.0463
1824	TCGA.BR.4363.01	STAD	STAD_tumor_TCGA	tumor	5.7203
1825	TCGA.BR.8295.01	STAD	STAD_tumor_TCGA	tumor	4.8763
1826	TCGA.D7.A4Z0.01	STAD	STAD_tumor_TCGA	tumor	4.4503
1827	TCGA.HU.A4GJ.01	STAD	STAD_tumor_TCGA	tumor	5.5208
1828	TCGA.RD.A8N2.01	STAD	STAD_tumor_TCGA	tumor	5.0436
1829	TCGA.VQ.A91N.01	STAD	STAD_tumor_TCGA	tumor	4.9222
1830	TCGA.BR.8077.01	STAD	STAD_tumor_TCGA	tumor	3.6669
1831	TCGA.BR.8296.01	STAD	STAD_tumor_TCGA	tumor	6.139
1832	TCGA.CG.4477.01	STAD	STAD_tumor_TCGA	tumor	4.1986
1833	TCGA.HU.8602.01	STAD	STAD_tumor_TCGA	tumor	3.4251
1834	TCGA.HU.A4H2.01	STAD	STAD_tumor_TCGA	tumor	5.569
1835	TCGA.RD.A8N4.01	STAD	STAD_tumor_TCGA	tumor	3.6018
1836	TCGA.BR.6458.01	STAD	STAD_tumor_TCGA	tumor	6.6401
1837	TCGA.BR.6709.01	STAD	STAD_tumor_TCGA	tumor	5.5475
1838	TCGA.HU.A4H3.01	STAD	STAD_tumor_TCGA	tumor	4.4013
1839	TCGA.BR.8588.01	STAD	STAD_tumor_TCGA	tumor	5.1954
1840	TCGA.BR.6803.01	STAD	STAD_tumor_TCGA	tumor	4.996
1841	TCGA.BR.8690.01	STAD	STAD_tumor_TCGA	tumor	3.5827
1842	TCGA.CG.5719.01	STAD	STAD_tumor_TCGA	tumor	5.4861
1843	TCGA.D7.8576.01	STAD	STAD_tumor_TCGA	tumor	6.3669
1844	TCGA.KB.A6F7.01	STAD	STAD_tumor_TCGA	tumor	5.9593
1845	TCGA.BR.8058.01	STAD	STAD_tumor_TCGA	tumor	5.9303
1846	TCGA.BR.A44T.01	STAD	STAD_tumor_TCGA	tumor	4.3541
1847	TCGA.D7.5577.01	STAD	STAD_tumor_TCGA	tumor	6.2739
1848	TCGA.HU.A4H4.01	STAD	STAD_tumor_TCGA	tumor	4.6171
1849	TCGA.RD.A8N0.01	STAD	STAD_tumor_TCGA	tumor	4.5047
1850	TCGA.VQ.AA68.01	STAD	STAD_tumor_TCGA	tumor	5.6854
1851	TCGA.VQ.AA6D.01	STAD	STAD_tumor_TCGA	tumor	5.8968
1852	TCGA.B7.5816.01	STAD	STAD_tumor_TCGA	tumor	6.0976
1853	TCGA.CD.5800.01	STAD	STAD_tumor_TCGA	tumor	5.2567
1854	TCGA.BR.7957.01	STAD	STAD_tumor_TCGA	tumor	5.8652
1855	TCGA.VQ.A8PQ.01	STAD	STAD_tumor_TCGA	tumor	5.899
1856	TCGA.BR.6564.01	STAD	STAD_tumor_TCGA	tumor	5.8179
1857	TCGA.BR.A4IZ.01	STAD	STAD_tumor_TCGA	tumor	5.2865
1858	TCGA.R5.A7ZI.01	STAD	STAD_tumor_TCGA	tumor	5.1019
1859	TCGA.CD.8528.01	STAD	STAD_tumor_TCGA	tumor	5.2604
1860	TCGA.BR.8364.01	STAD	STAD_tumor_TCGA	tumor	6.1595
1861	TCGA.D7.A748.01	STAD	STAD_tumor_TCGA	tumor	5.5314
1862	TCGA.BR.A4IU.01	STAD	STAD_tumor_TCGA	tumor	5.073
1863	TCGA.HF.7131.01	STAD	STAD_tumor_TCGA	tumor	5.7391
1864	TCGA.HF.7133.01	STAD	STAD_tumor_TCGA	tumor	6.0056
1865	TCGA.MB.A5Y9.01	SARC	SARC_tumor_TCGA	tumor	4.4122
1866	TCGA.X6.A7W8.01	SARC	SARC_tumor_TCGA	tumor	4.0541
1867	TCGA.FX.A3TO.01	SARC	SARC_tumor_TCGA	tumor	4.6525
1868	TCGA.DX.A8BH.01	SARC	SARC_tumor_TCGA	tumor	4.8739
1869	TCGA.DX.AB36.01	SARC	SARC_tumor_TCGA	tumor	6.225
1870	TCGA.DX.A8BP.01	SARC	SARC_tumor_TCGA	tumor	5.4826
1871	TCGA.DX.A3U9.01	SARC	SARC_tumor_TCGA	tumor	3.2267
1872	TCGA.DX.A1KU.01	SARC	SARC_tumor_TCGA	tumor	4.1676
1873	TCGA.DX.A23U.01	SARC	SARC_tumor_TCGA	tumor	5.8281
1874	TCGA.DX.AB2V.01	SARC	SARC_tumor_TCGA	tumor	2.6325
1875	TCGA.DX.A23Y.01	SARC	SARC_tumor_TCGA	tumor	4.1555
1876	TCGA.DX.A6B8.01	SARC	SARC_tumor_TCGA	tumor	6.9922
1877	TCGA.DX.AB3A.01	SARC	SARC_tumor_TCGA	tumor	4.166
1878	TCGA.IF.A4AJ.01	SARC	SARC_tumor_TCGA	tumor	2.1047
1879	TCGA.DX.A3M1.01	SARC	SARC_tumor_TCGA	tumor	5.1127
1880	TCGA.DX.AB2P.01	SARC	SARC_tumor_TCGA	tumor	5.7851
1881	TCGA.DX.A1L2.01	SARC	SARC_tumor_TCGA	tumor	3.7464
1882	TCGA.SG.A849.01	SARC	SARC_tumor_TCGA	tumor	4.0523
1883	TCGA.DX.A6BE.01	SARC	SARC_tumor_TCGA	tumor	3.3278
1884	TCGA.DX.A8BJ.01	SARC	SARC_tumor_TCGA	tumor	4.4919
1885	TCGA.QQ.A5V9.01	SARC	SARC_tumor_TCGA	tumor	4.5589
1886	TCGA.3B.A9HO.01	SARC	SARC_tumor_TCGA	tumor	3.7836
1887	TCGA.DX.A6YR.01	SARC	SARC_tumor_TCGA	tumor	4.0765
1888	TCGA.HB.A3YV.01	SARC	SARC_tumor_TCGA	tumor	4.6018
1889	TCGA.QC.A7B5.01	SARC	SARC_tumor_TCGA	tumor	4.7656
1890	TCGA.DX.A23Z.01	SARC	SARC_tumor_TCGA	tumor	3.8461
1891	TCGA.DX.A6BB.01	SARC	SARC_tumor_TCGA	tumor	4.518
1892	TCGA.DX.A6YV.01	SARC	SARC_tumor_TCGA	tumor	1.8078
1893	TCGA.X6.A7WC.01	SARC	SARC_tumor_TCGA	tumor	4.3456
1894	TCGA.PC.A5DM.01	SARC	SARC_tumor_TCGA	tumor	5.4263
1895	TCGA.DX.A7EQ.01	SARC	SARC_tumor_TCGA	tumor	2.9413
1896	TCGA.DX.AATS.01	SARC	SARC_tumor_TCGA	tumor	4.6988
1897	TCGA.DX.A7ET.01	SARC	SARC_tumor_TCGA	tumor	3.8876
1898	TCGA.VT.AB3D.01	SARC	SARC_tumor_TCGA	tumor	4.1708
1899	TCGA.QQ.A8VF.01	SARC	SARC_tumor_TCGA	tumor	6.9684
1900	TCGA.WK.A8XX.01	SARC	SARC_tumor_TCGA	tumor	2.4934
1901	TCGA.DX.A7ER.01	SARC	SARC_tumor_TCGA	tumor	3.2647
1902	TCGA.3B.A9HJ.01	SARC	SARC_tumor_TCGA	tumor	4.4061
1903	TCGA.QC.A6FX.01	SARC	SARC_tumor_TCGA	tumor	4.1277
1904	TCGA.3B.A9HL.01	SARC	SARC_tumor_TCGA	tumor	4.2173
1905	TCGA.DX.A1KW.01	SARC	SARC_tumor_TCGA	tumor	5.796
1906	TCGA.DX.A3U7.01	SARC	SARC_tumor_TCGA	tumor	0.9191
1907	TCGA.K1.A6RV.01	SARC	SARC_tumor_TCGA	tumor	4.3234
1908	TCGA.PC.A5DL.01	SARC	SARC_tumor_TCGA	tumor	4.7269
1909	TCGA.3B.A9HZ.01	SARC	SARC_tumor_TCGA	tumor	4.5192
1910	TCGA.3R.A8YX.01	SARC	SARC_tumor_TCGA	tumor	5.4906
1911	TCGA.DX.A1KY.01	SARC	SARC_tumor_TCGA	tumor	4.8724
1912	TCGA.DX.A1KZ.01	SARC	SARC_tumor_TCGA	tumor	4.0019
1913	TCGA.DX.A3LY.01	SARC	SARC_tumor_TCGA	tumor	4.7719
1914	TCGA.VT.A80G.01	SARC	SARC_tumor_TCGA	tumor	6.1559
1915	TCGA.DX.A48K.01	SARC	SARC_tumor_TCGA	tumor	4.3625
1916	TCGA.DX.AB35.01	SARC	SARC_tumor_TCGA	tumor	4.3097
1917	TCGA.DX.A8BQ.01	SARC	SARC_tumor_TCGA	tumor	3.4661
1918	TCGA.MB.A5YA.01	SARC	SARC_tumor_TCGA	tumor	0.8408
1919	TCGA.PC.A5DK.01	SARC	SARC_tumor_TCGA	tumor	3.8837
1920	TCGA.3B.A9I3.01	SARC	SARC_tumor_TCGA	tumor	4.001
1921	TCGA.DX.A3LT.01	SARC	SARC_tumor_TCGA	tumor	3.7867
1922	TCGA.DX.A2J0.01	SARC	SARC_tumor_TCGA	tumor	4.1128
1923	TCGA.DX.A6YS.01	SARC	SARC_tumor_TCGA	tumor	2.004
1924	TCGA.DX.A7EM.01	SARC	SARC_tumor_TCGA	tumor	3.2343
1925	TCGA.3B.A9HS.01	SARC	SARC_tumor_TCGA	tumor	4.3406
1926	TCGA.DX.A1L1.01	SARC	SARC_tumor_TCGA	tumor	4.5398
1927	TCGA.DX.A1L4.01	SARC	SARC_tumor_TCGA	tumor	5.838
1928	TCGA.DX.A2IZ.01	SARC	SARC_tumor_TCGA	tumor	3.4958
1929	TCGA.DX.A2J4.01	SARC	SARC_tumor_TCGA	tumor	4.2126
1930	TCGA.DX.A3LU.01	SARC	SARC_tumor_TCGA	tumor	3.8905
1931	TCGA.DX.A8BM.01	SARC	SARC_tumor_TCGA	tumor	3.1162
1932	TCGA.DX.AB2E.01	SARC	SARC_tumor_TCGA	tumor	5.9647
1933	TCGA.DX.A3M2.01	SARC	SARC_tumor_TCGA	tumor	4.0713
1934	TCGA.DX.A6YZ.01	SARC	SARC_tumor_TCGA	tumor	2.1013
1935	TCGA.DX.A8BL.01	SARC	SARC_tumor_TCGA	tumor	2.7826
1936	TCGA.DX.A1L0.01	SARC	SARC_tumor_TCGA	tumor	4.1676
1937	TCGA.DX.A8BU.01	SARC	SARC_tumor_TCGA	tumor	5.3144
1938	TCGA.DX.A48U.01	SARC	SARC_tumor_TCGA	tumor	1.8036
1939	TCGA.DX.A8BV.01	SARC	SARC_tumor_TCGA	tumor	3.5547
1940	TCGA.WK.A8XQ.01	SARC	SARC_tumor_TCGA	tumor	5.5292
1941	TCGA.DX.A3UD.01	SARC	SARC_tumor_TCGA	tumor	0.0718
1942	TCGA.QQ.A8VD.01	SARC	SARC_tumor_TCGA	tumor	5.0709
1943	TCGA.X6.A8C2.01	SARC	SARC_tumor_TCGA	tumor	4.9607
1944	TCGA.DX.A6B7.01	SARC	SARC_tumor_TCGA	tumor	3.7215
1945	TCGA.X6.A8C6.01	SARC	SARC_tumor_TCGA	tumor	5.4529
1946	TCGA.X9.A973.01	SARC	SARC_tumor_TCGA	tumor	4.2103
1947	TCGA.DX.A3UB.01	SARC	SARC_tumor_TCGA	tumor	1.7185
1948	TCGA.FX.A3NJ.01	SARC	SARC_tumor_TCGA	tumor	4.47
1949	TCGA.IE.A4EK.01	SARC	SARC_tumor_TCGA	tumor	2.8117
1950	TCGA.3B.A9HT.01	SARC	SARC_tumor_TCGA	tumor	4.7372
1951	TCGA.DX.A2J1.01	SARC	SARC_tumor_TCGA	tumor	4.0909
1952	TCGA.FX.A3NK.01	SARC	SARC_tumor_TCGA	tumor	4.8435
1953	TCGA.DX.A3U5.01	SARC	SARC_tumor_TCGA	tumor	3.1765
1954	TCGA.DX.A8BX.01	SARC	SARC_tumor_TCGA	tumor	4.7693
1955	TCGA.QQ.A5VD.01	SARC	SARC_tumor_TCGA	tumor	4.5638
1956	TCGA.QQ.A8VG.01	SARC	SARC_tumor_TCGA	tumor	6.7228
1957	TCGA.RN.AAAQ.01	SARC	SARC_tumor_TCGA	tumor	6.1451
1958	TCGA.DX.A240.01	SARC	SARC_tumor_TCGA	tumor	4.6966
1959	TCGA.DX.A6BG.01	SARC	SARC_tumor_TCGA	tumor	4.9528
1960	TCGA.DX.AB32.01	SARC	SARC_tumor_TCGA	tumor	4.7138
1961	TCGA.SI.A71P.01	SARC	SARC_tumor_TCGA	tumor	6.4915
1962	TCGA.3B.A9HY.01	SARC	SARC_tumor_TCGA	tumor	5.1799
1963	TCGA.MB.A8JK.01	SARC	SARC_tumor_TCGA	tumor	2.694
1964	TCGA.K1.A6RT.01	SARC	SARC_tumor_TCGA	tumor	3.7877
1965	TCGA.DX.A48N.01	SARC	SARC_tumor_TCGA	tumor	3.5161
1966	TCGA.SG.A6Z4.01	SARC	SARC_tumor_TCGA	tumor	6.2161
1967	TCGA.DX.A48J.01	SARC	SARC_tumor_TCGA	tumor	3.1179
1968	TCGA.DX.A3LW.01	SARC	SARC_tumor_TCGA	tumor	3.7138
1969	TCGA.DX.A3U8.01	SARC	SARC_tumor_TCGA	tumor	4.3883
1970	TCGA.IE.A3OV.01	SARC	SARC_tumor_TCGA	tumor	1.9111
1971	TCGA.K1.A3PO.01	SARC	SARC_tumor_TCGA	tumor	2.8502
1972	TCGA.QQ.A5V2.01	SARC	SARC_tumor_TCGA	tumor	2.5188
1973	TCGA.DX.A48R.01	SARC	SARC_tumor_TCGA	tumor	4.8793
1974	TCGA.Z4.A9VC.01	SARC	SARC_tumor_TCGA	tumor	4.8822
1975	TCGA.DX.AB2G.01	SARC	SARC_tumor_TCGA	tumor	3.7688
1976	TCGA.DX.AB2L.01	SARC	SARC_tumor_TCGA	tumor	4.7044
1977	TCGA.DX.A6BH.01	SARC	SARC_tumor_TCGA	tumor	3.9838
1978	TCGA.3B.A9I0.01	SARC	SARC_tumor_TCGA	tumor	2.0004
1979	TCGA.SI.A71O.01	SARC	SARC_tumor_TCGA	tumor	4.0679
1980	TCGA.MJ.A850.01	SARC	SARC_tumor_TCGA	tumor	4.2906
1981	TCGA.DX.AB3C.01	SARC	SARC_tumor_TCGA	tumor	2.004
1982	TCGA.UE.A6QU.01	SARC	SARC_tumor_TCGA	tumor	4.6525
1983	TCGA.X6.A7WA.01	SARC	SARC_tumor_TCGA	tumor	3.1245
1984	TCGA.DX.A7EF.01	SARC	SARC_tumor_TCGA	tumor	6.6423
1985	TCGA.DX.AB2Z.01	SARC	SARC_tumor_TCGA	tumor	5.7973
1986	TCGA.DX.A6YQ.01	SARC	SARC_tumor_TCGA	tumor	4.2227
1987	TCGA.IE.A4EJ.01	SARC	SARC_tumor_TCGA	tumor	5.0734
1988	TCGA.DX.A8BG.01	SARC	SARC_tumor_TCGA	tumor	4.1294
1989	TCGA.DX.A6BF.01	SARC	SARC_tumor_TCGA	tumor	3.2112
1990	TCGA.DX.A6Z2.01	SARC	SARC_tumor_TCGA	tumor	2.5363
1991	TCGA.IF.A4AK.01	SARC	SARC_tumor_TCGA	tumor	5.0951
1992	TCGA.DX.AB2H.01	SARC	SARC_tumor_TCGA	tumor	3.6905
1993	TCGA.SI.AA8B.01	SARC	SARC_tumor_TCGA	tumor	5.6608
1994	TCGA.DX.A7EU.01	SARC	SARC_tumor_TCGA	tumor	4.7448
1995	TCGA.DX.A3LS.01	SARC	SARC_tumor_TCGA	tumor	4.511
1996	TCGA.DX.A6Z0.01	SARC	SARC_tumor_TCGA	tumor	3.4674
1997	TCGA.DX.A7EI.01	SARC	SARC_tumor_TCGA	tumor	5.2559
1998	TCGA.DX.A8BN.01	SARC	SARC_tumor_TCGA	tumor	1.8996
1999	TCGA.DX.A8BZ.01	SARC	SARC_tumor_TCGA	tumor	4.5367
[truncated: 16,103 more rows]
