# Supplementary material for: Predictive Role of NEK6 in Prognosis and Immune Infiltration in Head and Neck Squamous Cell Carcinoma
Source: Front Endocrinol (Lausanne). 2022 Jul 11;13:943686. doi: 10.3389/fendo.2022.943686 (PMC9309547; doi:10.3389/fendo.2022.943686)
Supplement: Supplementary file 3 [file Table_1.xlsx]

## Sheet: Sheet1
NO.	Tissue types	NEK8 expression	Tissue types	NEK8 expression
1	HNSC	5	NM	2
2	HNSC	6	NM	2
3	HNSC	7	NM	2
4	HNSC	6	NM	0
5	HNSC	5	NM	2
6	HNSC	2	NM	2
7	HNSC	3	NM	2
8	HNSC	5	NM	2
9	HNSC	7	NM	2
10	HNSC	7	NM	3
11	HNSC	6	NM	2
12	HNSC	5	NM	2
13	HNSC	6	NM	2
14	HNSC	6	NM	2
15	HNSC	5	NM	3
16	HNSC	3	NM	2
17	HNSC	5	NM	2
18	HNSC	4	NM	2
19	HNSC	6	NM	2
20	HNSC	5	NM	3
21	HNSC	6	NM	2
22	HNSC	5	NM	2
23	HNSC	7	NM	2
24	HNSC	3	NM	2
25	HNSC	4	NM	2
26	HNSC	4	NM	2
27	HNSC	5	NM	2
28	HNSC	4	NM	2
29	HNSC	5	NM	2
30	HNSC	4	NM	3
